# Supplementary material for: Genome analysis of clinical multilocus sequence Type 11 Klebsiella pneumoniae from China
Source: Microb Genom. 2018 Feb 8;4(2):e000149. doi: 10.1099/mgen.0.000149 (PMC5857376; doi:10.1099/mgen.0.000149)
Supplement: Supplementary File 2 [file mgen-4-149-s001.xlsx]

## Sheet: S1
Strains from this study												MIC (ng/ul)
Strain ID	source	origin Province	Year of isolation	assembly level	assemly method	number of scaffold (>500bp)	sequence length	N50	N90	Cefotaxime	Ceftazidime	Cefepime	Ertapenem	Imipenem	Meropenem	Amikacin	Ciprofloxacin	Amoxicillin	Polymyxin B
AH10	This study	Anhui	2015	scaffold	SPAdes v.3.9.1	121	5693242	151791	34549	＞256	256	＞256	＞128	64	＞128	＞256	32	＞256	1
AH11	This study	Anhui	2015	scaffold	SPAdes v.3.9.1	96	5547999	195948	61211	＞256	256	＞256	＞128	＞128	＞128	＞256	16	＞256	1
AH12	This study	Anhui	2015	scaffold	SPAdes v.3.9.1	99	5549595	176066	55162	＞256	256	＞256	＞128	＞128	＞128	＞256	16	＞256	1
BJ-A1040	This study	Beijing	2015	scaffold	SPAdes v.3.9.1	161	5475333	110021	26346	＞256	＞256	64	32	32	16	2	≤0.5	＞256	≤0.25
BJK6	This study	Beijing	2015	scaffold	SPAdes v.3.9.1	139	5489720	151791	31828	＞256	＞256	64	32	4	4	1	≤0.5	＞256	≤0.25
BJK7	This study	Beijing	2015	scaffold	SPAdes v.3.9.1	137	5488635	156763	26346	＞256	＞256	64	＞128	64	64	＞256	256	＞256	≤0.25
BJK8	This study	Beijing	2015	scaffold	SPAdes v.3.9.1	131	5485139	157690	31828	＞256	＞256	64	32	16	8	8	16	256	≤0.25
FJ10	This study	Fujian	2015	scaffold	SPAdes v.3.9.1	100	5620804	151791	46437	＞256	＞256	128	＞128	16	64	＞256	32	＞256	≤0.25
FJ11	This study	Fujian	2015	scaffold	SPAdes v.3.9.1	109	5742636	156044	37781	＞256	＞256	＞256	128	32	64	1	16	＞256	≤0.25
GD4	This study	Guangdong	2015	Complete genome	SPAdes v.3.9.1	2	5537631	5366808	170823	＞256	＞256	256	32	16	16	2	1	64	≤0.25
GD-KPC30	This study	Guangdong	2015	scaffold	SPAdes v.3.9.1	132	5741272	169916	28544	＞256	＞256	64	＞128	64	64	＞256	＞256	＞256	≤0.25
HN-26	This study	Henan	2015	scaffold	SPAdes v.3.9.1	140	5785890	151373	30927	＞256	256	128	＞128	32	64	≤0.5	32	＞256	≤0.25
HN34-1	This study	Henan	2015	scaffold	SPAdes v.3.9.1	167	5519507	97294	19808	＞256	＞256	＞256	128	32	128	＞256	32	＞256	2
HN34-2	This study	Henan	2015	scaffold	SPAdes v.3.9.1	113	5792460	151791	34549	＞256	＞256	256	＞128	16	128	1	32	＞256	≤0.25
JXR113	This study	Zhejiang	2015	scaffold	SPAdes v.3.9.1	122	5712976	176066	31828	＞256	64	128	＞128	32	128	＞256	16	＞256	≤0.25
JXR114	This study	Zhejiang	2015	scaffold	SPAdes v.3.9.1	111	5562831	141255	34549	＞256	64	256	＞128	64	128	＞256	16	＞256	≤0.25
FJ8	This study	Fujian	2015	scaffold	SPAdes v.3.9.1	90	5619946	176066	52283	＞256	＞256	＞256	＞128	128	＞128	＞256	2	＞256	≤0.25
SH-1	This study	Shanghai	2015	scaffold	SPAdes v.3.9.1	129	5719880	129798	34549	＞256	256	256	＞128	64	128	＞256	≤0.5	＞256	1
SH-16	This study	Shanghai	2015	scaffold	SPAdes v.3.9.1	136	5739574	129690	31828	＞256	128	128	128	32	64	＞256	64	＞256	1
SH-2	This study	Shanghai	2015	scaffold	SPAdes v.3.9.1	117	5826799	132102	37781	＞256	64	256	＞128	64	＞128	＞256	64	≤ 0.5	1
SH-9	This study	Shanghai	2015	scaffold	SPAdes v.3.9.1	129	5739793	129690	32363	＞256	128	128	＞128	16	128	＞256	64	＞256	≤0.25
XJ126	This study	Shanxi	2015	scaffold	SPAdes v.3.9.1	87	5603218	134034	52283	＞256	＞256	128	128	16	64	＞256	64	＞256	1
AH-29	This study	Anhui	2015	scaffold	SPAdes v.3.9.1	91	5579775	178089	55162	＞256	128	256	128	＞128	＞128	＞256	≤0.5	＞256	≤0.25
AH-9	This study	Anhui	2015	scaffold	SPAdes v.3.9.1	92	5582007	198350	51358	＞256	256	＞256	＞128	＞128	＞128	＞256	8	＞256	1
BJK20	This study	Beijing	2015	scaffold	SPAdes v.3.9.1	130	5477670	156320	26346	＞256	＞256	128	8	8	8	1	4	＞256	≤0.25
BJK22	This study	Beijing	2015	scaffold	SPAdes v.3.9.1	124	5481029	159606	31828	＞256	＞256	64	32	16	8	＞256	16	＞256	≤0.25
BJK23	This study	Beijing	2015	scaffold	SPAdes v.3.9.1	127	5477543	151791	31703	＞256	＞256	256	32	16	32	2	≤0.5	＞256	≤0.25
GD108	This study	Guangdong	2015	scaffold	SPAdes v.3.9.1	96	5415704	190461	55162	>256	>256	256	>128	16	128	>256	64	>256	≤0.25
HA2-17	This study	Henan	2015	scaffold	SPAdes v.3.9.1	99	5557502	203714	45955	＞256	256	128	＞128	32	64	＞256	32	＞256	≤0.25
HA-74	This study	Henan	2015	scaffold	SPAdes v.3.9.1	95	5567939	196385	48207	＞256	64	32	8	32	64	＞256	64	＞256	4
HA-99	This study	Henan	2015	scaffold	SPAdes v.3.9.1	105	5593438	190942	45955	＞256	＞256	＞256	32	64	64	＞256	64	256	≤0.25
Strains from NCBI database
Strain ID	Accession	source	origin		isolation source	assembly_method	assembly level	length_bp	number of contigs	Note
KP41	GCA_001856605.1	NCBI database	Xinhua Hospital, Shanghai Jiao Tong University School of Medicine		central venous catheter	SPAdes v. 3.9.0; Mauve v. 2.4.0	Scaffold	5565024	110	assembled scaffolds were downloaded
KP6	GCA_001866785.1	NCBI database	Xinhua Hospital, Shanghai Jiao Tong University School of Medicine		urine	SPAdes v. 3.9.0	Scaffold	5640726	129	assembled scaffolds were downloaded
SWU01	GCA_001902475.1	NCBI database	Southwest Medical University		blood specimen	SOAPdenovo v. v2.04	Complete Genome	5699058	2	assembled scaffolds were downloaded
TR187	GCA_001613565.1	NCBI database	Chinese Center for Disease Control and Prevention		abdominal drainage	SOAPdenovo v. 2.04	Scaffold	5546703	87	assembled scaffolds were downloaded
TR191	GCA_001613715.1	NCBI database	Chinese Center for Disease Control and Prevention		sputum	SOAPdenovo v. 2.04	Scaffold	5534841	104	assembled scaffolds were downloaded
TR198	GCA_001613595.1	NCBI database	Chinese Center for Disease Control and Prevention		sputum	SOAPdenovo v. 2.04	Scaffold	5544407	74	assembled scaffolds were downloaded
TR200	GCA_001613655.1	NCBI database	Chinese Center for Disease Control and Prevention		urine	SOAPdenovo v. 2.04	Scaffold	5546912	102	assembled scaffolds were downloaded
TR262	GCA_001613665.1	NCBI database	Chinese Center for Disease Control and Prevention		sputum	SOAPdenovo v. 2.04	Scaffold	5574386	103	assembled scaffolds were downloaded
TRqt-37	GCA_001613585.1	NCBI database	Chinese Center for Disease Control and Prevention		nose	SOAPdenovo v. 2.04	Scaffold	5541511	85	assembled scaffolds were downloaded
TRqt-41	GCA_001613575.1	NCBI database	Chinese Center for Disease Control and Prevention		nose	SOAPdenovo v. 2.04	Scaffold	5550293	92	assembled scaffolds were downloaded
TRqt-49	GCA_001613645.1	NCBI database	Chinese Center for Disease Control and Prevention		nose	SOAPdenovo v. 2.04	Scaffold	5545016	76	assembled scaffolds were downloaded
WCHKP649	GCA_001887985.1	NCBI database	West China Hospital, Sichuan University		Secreta	SPAdes v. 3.9.0	Contig	5582397	150	assembled scaffolds were downloaded
XL-1	GCA_001939845.1	NCBI database	Fifth Affiliated Hospital of Wenzhou Medical University		blood	SPAdes v. 3.5	Scaffold	5520425	84	assembled scaffolds were downloaded
kp10	GCA_001856585.1	NCBI database	Xinhua Hospital, Shanghai Jiao Tong University School of Medicine		blood	SPAdes v. 3.9.0; plasmidspades v. 3.9.0	Scaffold	5727930	107	assembled scaffolds were downloaded
HS11286	GCA_000240185.2	NCBI database	Huanshan hospital, Shanghai,China		sputum	Newbler	Complete Genome	5682322	7	assembled scaffolds were downloaded
JM45	GCA_000445405.1	NCBI database	the Second Affiliated Hospital Zhejiang University School of Medicine, Hangzhou, China		blood	Newbler	Complete Genome	5603174	3	assembled scaffolds were downloaded
K6	SRR2064877	NCBI database	QuZhou People's Hospital, Zhejiang, China,		Blood	SPAdes v.3.9.1	Scaffold	5591567	79	Only original reads avaiable in the database, assembled in this study
K11	SRR2064844	NCBI database	QuZhou People's Hospital, Zhejiang, China,		Catheter	SPAdes v.3.9.1	Scaffold	5684140	94	Only original reads avaiable in the database, assembled in this study
K15	SRR2064879	NCBI database	QuZhou People's Hospital, Zhejiang, China,		Blood	SPAdes v.3.9.1	Scaffold	5537094	88	Only original reads avaiable in the database, assembled in this study
K22-1	SRR2064885	NCBI database	QuZhou People's Hospital, Zhejiang, China,		Blood	SPAdes v.3.9.1	Scaffold	5525229	119	Only original reads avaiable in the database, assembled in this study
K22-2	SRR2064887	NCBI database	QuZhou People's Hospital, Zhejiang, China,		Blood	SPAdes v.3.9.1	Scaffold	5524438	112	Only original reads avaiable in the database, assembled in this study
K28-1	SRR2064888	NCBI database	QuZhou People's Hospital, Zhejiang, China,		Blood	SPAdes v.3.9.1	Scaffold	5522729	111	Only original reads avaiable in the database, assembled in this study
K45	SRR2070616	NCBI database	QuZhou People's Hospital, Zhejiang, China,		Catheter	SPAdes v.3.9.1	Scaffold	5538061	87	Only original reads avaiable in the database, assembled in this study
K47	SRR2070618	NCBI database	QuZhou People's Hospital, Zhejiang, China,		Blood	SPAdes v.3.9.1	Scaffold	5539584	88	Only original reads avaiable in the database, assembled in this study
K48	SRR2070619	NCBI database	QuZhou People's Hospital, Zhejiang, China,		Catheter	SPAdes v.3.9.1	Scaffold	5540063	91	Only original reads avaiable in the database, assembled in this study
K49	SRR2070620	NCBI database	QuZhou People's Hospital, Zhejiang, China,		Pleural effusion	SPAdes v.3.9.1	Scaffold	5540513	89	Only original reads avaiable in the database, assembled in this study
K50	SRR2070621	NCBI database	QuZhou People's Hospital, Zhejiang, China,		cerebrospinal fluid	SPAdes v.3.9.1	Scaffold	5538471	87	Only original reads avaiable in the database, assembled in this study

## Sheet: S2
Assembly	Best match locus	Match confidence	Problems	Coverage	Identity	Length discrepancy	Expected genes in locus	Expected genes in locus, details	Missing expected genes	Other genes in locus	Other genes in locus, details	Expected genes outside locus	Expected genes outside locus, details	Other genes outside locus	Other genes outside locus, details	wzc	wzi
AH10	KL47	Good	?-	1	0.9941	n/a	17 / 19 (89.5%)	KL47_01_galF,99.33%;KL47_02_cpsACP,96.67%;KL47_03_wzi,100.0%;KL47_04_wza,100.0%;KL47_05_wzb,100.0%;KL47_06_wzc,100.0%;KL47_07_wcaJ,100.0%;KL47_08_wcaA,99.67%;KL47_09,100.0%;KL47_10_wcqC,100.0%;KL47_11_wzy,99.76%;KL47_12_wcuT,100.0%;KL47_13_wzx,99.79%;KL47_14_gnd,100.0%;KL47_16_rmlA,99.66%;KL47_17_rmlD,99.66%;KL47_19_ugd,100.0%	KL47_15_rmlB;KL47_18_rmlC	0		0 / 19 (0%)		1	KL150_19_gmd,98.81%	47	209
AH11	KL47	Good	?-	1	0.9939	n/a	16 / 19 (84.2%)	KL47_01_galF,99.33%;KL47_02_cpsACP,96.67%;KL47_03_wzi,100.0%;KL47_04_wza,100.0%;KL47_05_wzb,100.0%;KL47_06_wzc,99.86%;KL47_08_wcaA,99.67%;KL47_09,100.0%;KL47_10_wcqC,100.0%;KL47_11_wzy,99.76%;KL47_12_wcuT,100.0%;KL47_13_wzx,99.79%;KL47_14_gnd,100.0%;KL47_16_rmlA,99.66%;KL47_17_rmlD,99.66%;KL47_19_ugd,100.0%	KL47_07_wcaJ;KL47_15_rmlB;KL47_18_rmlC	0		0 / 19 (0%)		1	KL150_19_gmd,98.81%	47	209
AH12	KL47	Good	?-	1	0.9937	n/a	16 / 19 (84.2%)	KL47_01_galF,99.33%;KL47_02_cpsACP,96.67%;KL47_03_wzi,100.0%;KL47_04_wza,100.0%;KL47_05_wzb,100.0%;KL47_06_wzc,99.86%;KL47_08_wcaA,99.67%;KL47_09,100.0%;KL47_10_wcqC,100.0%;KL47_11_wzy,99.76%;KL47_12_wcuT,100.0%;KL47_13_wzx,99.79%;KL47_14_gnd,100.0%;KL47_16_rmlA,99.31%;KL47_17_rmlD,99.66%;KL47_19_ugd,100.0%	KL47_07_wcaJ;KL47_15_rmlB;KL47_18_rmlC	0		0 / 19 (0%)		1	KL150_19_gmd,98.81%	47	209
AH-29	KL64	Very high		1	0.999	0 bp	24 / 24 (100%)	KL64_01_galF,100.0%;KL64_02_cpsACP,99.52%;KL64_03_wzi,100.0%;KL64_04_wza,100.0%;KL64_05_wzb,100.0%;KL64_06_wzc,100.0%;KL64_07_wzx,99.59%;KL64_08_wcoV,100.0%;KL64_09,100.0%;KL64_10_wzy,100.0%;KL64_11_wcoU,99.68%;KL64_12_wcoT,100.0%;KL64_13_wcsF,100.0%;KL64_14_wcuK,100.0%;KL64_15_wbaZ,100.0%;KL64_16_wcaJ,100.0%;KL64_17_gnd,100.0%;KL64_18_manC,100.0%;KL64_19_manB,100.0%;KL64_20_rmlB,100.0%;KL64_21_r…		0		0 / 24 (0%)		2	KL40_05_rfaG,97.64%;KL150_19_gmd,98.81%	64	64
AH-9	KL64	Very high		1	0.999	0 bp	24 / 24 (100%)	KL64_01_galF,100.0%;KL64_02_cpsACP,99.52%;KL64_03_wzi,100.0%;KL64_04_wza,100.0%;KL64_05_wzb,100.0%;KL64_06_wzc,100.0%;KL64_07_wzx,99.59%;KL64_08_wcoV,100.0%;KL64_09,100.0%;KL64_10_wzy,100.0%;KL64_11_wcoU,99.68%;KL64_12_wcoT,100.0%;KL64_13_wcsF,100.0%;KL64_14_wcuK,100.0%;KL64_15_wbaZ,100.0%;KL64_16_wcaJ,100.0%;KL64_17_gnd,100.0%;KL64_18_manC,100.0%;KL64_19_manB,100.0%;KL64_20_rmlB,100.0%;KL64_21_r…		0		0 / 24 (0%)		2	KL40_05_rfaG,97.64%;KL150_19_gmd,98.81%	64	64
BJ-A1040	KL47	None	?-	0.956	0.9946	n/a	14 / 19 (73.7%)	KL47_01_galF,99.33%;KL47_03_wzi,100.0%;KL47_04_wza,100.0%;KL47_05_wzb,100.0%;KL47_06_wzc,99.72%;KL47_07_wcaJ,100.0%;KL47_08_wcaA,99.29%;KL47_09,98.64%;KL47_10_wcqC,100.0%;KL47_13_wzx,99.79%;KL47_14_gnd,100.0%;KL47_16_rmlA,99.31%;KL47_17_rmlD,99.66%;KL47_19_ugd,100.0%	KL47_02_cpsACP;KL47_11_wzy;KL47_12_wcuT;KL47_15_rmlB;KL47_18_rmlC	0		0 / 19 (0%)		1	KL150_19_gmd,98.81%	47	209
BJK20	KL47	None	?-	0.9571	0.9953	n/a	15 / 19 (78.9%)	KL47_01_galF,99.33%;KL47_03_wzi,100.0%;KL47_04_wza,100.0%;KL47_05_wzb,100.0%;KL47_06_wzc,99.72%;KL47_07_wcaJ,100.0%;KL47_08_wcaA,99.67%;KL47_09,100.0%;KL47_10_wcqC,100.0%;KL47_12_wcuT,100.0%;KL47_13_wzx,99.79%;KL47_14_gnd,100.0%;KL47_16_rmlA,99.66%;KL47_17_rmlD,99.66%;KL47_19_ugd,100.0%	KL47_02_cpsACP;KL47_11_wzy;KL47_15_rmlB;KL47_18_rmlC	0		0 / 19 (0%)		1	KL150_19_gmd,98.81%	47	209
BJK22	KL47	None	?-	0.9571	0.9953	n/a	15 / 19 (78.9%)	KL47_01_galF,99.33%;KL47_03_wzi,100.0%;KL47_04_wza,100.0%;KL47_05_wzb,100.0%;KL47_06_wzc,99.72%;KL47_07_wcaJ,100.0%;KL47_08_wcaA,99.67%;KL47_09,100.0%;KL47_10_wcqC,100.0%;KL47_12_wcuT,100.0%;KL47_13_wzx,99.79%;KL47_14_gnd,100.0%;KL47_16_rmlA,99.66%;KL47_17_rmlD,99.66%;KL47_19_ugd,100.0%	KL47_02_cpsACP;KL47_11_wzy;KL47_15_rmlB;KL47_18_rmlC	0		0 / 19 (0%)		1	KL150_19_gmd,98.81%	47	209
BJK23	KL47	None	?-	0.9571	0.9953	n/a	15 / 19 (78.9%)	KL47_01_galF,99.33%;KL47_03_wzi,100.0%;KL47_04_wza,100.0%;KL47_05_wzb,100.0%;KL47_06_wzc,99.72%;KL47_07_wcaJ,100.0%;KL47_08_wcaA,99.67%;KL47_09,100.0%;KL47_10_wcqC,100.0%;KL47_12_wcuT,100.0%;KL47_13_wzx,99.79%;KL47_14_gnd,100.0%;KL47_16_rmlA,99.66%;KL47_17_rmlD,99.66%;KL47_19_ugd,100.0%	KL47_02_cpsACP;KL47_11_wzy;KL47_15_rmlB;KL47_18_rmlC	0		0 / 19 (0%)		1	KL150_19_gmd,98.81%	47	209
BJK6	KL47	None	?-	0.9571	0.9956	n/a	15 / 19 (78.9%)	KL47_01_galF,99.33%;KL47_03_wzi,100.0%;KL47_04_wza,100.0%;KL47_05_wzb,100.0%;KL47_06_wzc,99.72%;KL47_07_wcaJ,100.0%;KL47_08_wcaA,99.67%;KL47_09,100.0%;KL47_10_wcqC,100.0%;KL47_12_wcuT,100.0%;KL47_13_wzx,99.79%;KL47_14_gnd,100.0%;KL47_16_rmlA,99.31%;KL47_17_rmlD,99.66%;KL47_19_ugd,100.0%	KL47_02_cpsACP;KL47_11_wzy;KL47_15_rmlB;KL47_18_rmlC	0		0 / 19 (0%)		1	KL150_19_gmd,98.81%	47	209
BJK7	KL47	None	?-	0.9681	0.9951	n/a	15 / 19 (78.9%)	KL47_01_galF,99.33%;KL47_03_wzi,100.0%;KL47_04_wza,100.0%;KL47_05_wzb,100.0%;KL47_06_wzc,99.72%;KL47_07_wcaJ,100.0%;KL47_08_wcaA,99.67%;KL47_09,100.0%;KL47_10_wcqC,100.0%;KL47_12_wcuT,100.0%;KL47_13_wzx,99.79%;KL47_14_gnd,100.0%;KL47_16_rmlA,99.66%;KL47_17_rmlD,99.66%;KL47_19_ugd,100.0%	KL47_02_cpsACP;KL47_11_wzy;KL47_15_rmlB;KL47_18_rmlC	0		0 / 19 (0%)		1	KL150_19_gmd,98.81%	47	209
BJK8	KL47	None	?-	0.9571	0.9955	n/a	15 / 19 (78.9%)	KL47_01_galF,99.33%;KL47_03_wzi,100.0%;KL47_04_wza,100.0%;KL47_05_wzb,100.0%;KL47_06_wzc,99.72%;KL47_07_wcaJ,100.0%;KL47_08_wcaA,99.67%;KL47_09,100.0%;KL47_10_wcqC,100.0%;KL47_12_wcuT,100.0%;KL47_13_wzx,99.79%;KL47_14_gnd,100.0%;KL47_16_rmlA,99.66%;KL47_17_rmlD,99.66%;KL47_19_ugd,100.0%	KL47_02_cpsACP;KL47_11_wzy;KL47_15_rmlB;KL47_18_rmlC	0		0 / 19 (0%)		1	KL150_19_gmd,98.81%	47	209
FJ10	KL47	Good	?-	1	0.994	n/a	17 / 19 (89.5%)	KL47_01_galF,99.33%;KL47_02_cpsACP,96.67%;KL47_03_wzi,100.0%;KL47_04_wza,100.0%;KL47_05_wzb,100.0%;KL47_06_wzc,100.0%;KL47_07_wcaJ,100.0%;KL47_08_wcaA,99.67%;KL47_09,100.0%;KL47_10_wcqC,100.0%;KL47_11_wzy,100.0%;KL47_12_wcuT,100.0%;KL47_13_wzx,99.79%;KL47_14_gnd,100.0%;KL47_16_rmlA,99.66%;KL47_17_rmlD,99.66%;KL47_19_ugd,100.0%	KL47_15_rmlB;KL47_18_rmlC	0		0 / 19 (0%)		1	KL150_19_gmd,98.81%	47	209
FJ11	KL47	Good	?-	1	0.9941	n/a	17 / 19 (89.5%)	KL47_01_galF,99.33%;KL47_02_cpsACP,96.67%;KL47_03_wzi,100.0%;KL47_04_wza,100.0%;KL47_05_wzb,100.0%;KL47_06_wzc,100.0%;KL47_07_wcaJ,100.0%;KL47_08_wcaA,99.67%;KL47_09,100.0%;KL47_10_wcqC,100.0%;KL47_11_wzy,100.0%;KL47_12_wcuT,100.0%;KL47_13_wzx,99.79%;KL47_14_gnd,100.0%;KL47_16_rmlA,99.66%;KL47_17_rmlD,99.66%;KL47_19_ugd,100.0%	KL47_15_rmlB;KL47_18_rmlC	0		0 / 19 (0%)		1	KL150_19_gmd,98.81%	47	209
FJ8	KL47	Good	?-	1	0.9941	n/a	17 / 19 (89.5%)	KL47_01_galF,99.33%;KL47_02_cpsACP,96.67%;KL47_03_wzi,100.0%;KL47_04_wza,100.0%;KL47_05_wzb,100.0%;KL47_06_wzc,100.0%;KL47_07_wcaJ,100.0%;KL47_08_wcaA,99.67%;KL47_09,100.0%;KL47_10_wcqC,100.0%;KL47_11_wzy,100.0%;KL47_12_wcuT,100.0%;KL47_13_wzx,99.79%;KL47_14_gnd,100.0%;KL47_16_rmlA,99.31%;KL47_17_rmlD,99.66%;KL47_19_ugd,100.0%	KL47_15_rmlB;KL47_18_rmlC	0		0 / 19 (0%)		1	KL150_19_gmd,98.81%	47	209
GD108	KL47	Good	?-	1	0.9938	n/a	17 / 19 (89.5%)	KL47_01_galF,99.33%;KL47_02_cpsACP,96.19%;KL47_03_wzi,100.0%;KL47_04_wza,100.0%;KL47_05_wzb,100.0%;KL47_06_wzc,100.0%;KL47_07_wcaJ,100.0%;KL47_08_wcaA,99.67%;KL47_09,100.0%;KL47_10_wcqC,100.0%;KL47_11_wzy,100.0%;KL47_12_wcuT,100.0%;KL47_13_wzx,99.79%;KL47_14_gnd,100.0%;KL47_16_rmlA,99.66%;KL47_17_rmlD,99.66%;KL47_19_ugd,100.0%	KL47_15_rmlB;KL47_18_rmlC	0		0 / 19 (0%)		1	KL150_19_gmd,98.81%	47	209
GD4	KL47	Very high		1	0.9942	-13 bp	19 / 19 (100%)	KL47_01_galF,99.33%;KL47_02_cpsACP,96.67%;KL47_03_wzi,100.0%;KL47_04_wza,100.0%;KL47_05_wzb,100.0%;KL47_06_wzc,100.0%;KL47_07_wcaJ,100.0%;KL47_08_wcaA,99.67%;KL47_09,100.0%;KL47_10_wcqC,100.0%;KL47_11_wzy,100.0%;KL47_12_wcuT,100.0%;KL47_13_wzx,99.79%;KL47_14_gnd,100.0%;KL47_15_rmlB,99.72%;KL47_16_rmlA,99.31%;KL47_17_rmlD,99.66%;KL47_18_rmlC,100.0%;KL47_19_ugd,100.0%		0		0 / 19 (0%)		5	KL18_17_rmlB,99.44%;KL150_19_gmd,98.81%;KL52_20_rmlD,99.36%;KL12_20_rmlA,99.31%;KL12_22_rmlC,99.46%	47	209
GD-KPC30	KL47	Good	?-	1	0.993	n/a	17 / 19 (89.5%)	KL47_01_galF,99.33%;KL47_02_cpsACP,96.67%;KL47_03_wzi,100.0%;KL47_04_wza,100.0%;KL47_05_wzb,100.0%;KL47_06_wzc,100.0%;KL47_07_wcaJ,100.0%;KL47_08_wcaA,99.34%;KL47_09,99.5%;KL47_10_wcqC,99.61%;KL47_11_wzy,99.52%;KL47_12_wcuT,98.24%;KL47_13_wzx,99.79%;KL47_14_gnd,100.0%;KL47_16_rmlA,99.66%;KL47_17_rmlD,99.66%;KL47_19_ugd,100.0%	KL47_15_rmlB;KL47_18_rmlC	0		0 / 19 (0%)		1	KL150_19_gmd,98.81%	47	209
HA2-17	KL47	Good	?-*	1	0.9931	n/a	17 / 19 (89.5%)	KL47_01_galF,99.33%;KL47_02_cpsACP,91.75%;KL47_03_wzi,100.0%;KL47_04_wza,100.0%;KL47_05_wzb,100.0%;KL47_06_wzc,100.0%;KL47_07_wcaJ,100.0%;KL47_08_wcaA,99.67%;KL47_09,100.0%;KL47_10_wcqC,97.23%;KL47_11_wzy,99.04%;KL47_12_wcuT,100.0%;KL47_13_wzx,99.79%;KL47_14_gnd,100.0%;KL47_16_rmlA,99.31%;KL47_17_rmlD,99.66%;KL47_19_ugd,100.0%	KL47_15_rmlB;KL47_18_rmlC	0		0 / 19 (0%)		1	KL150_19_gmd,98.81%	47	209
HA-74	KL47	Good	?-*	1	0.9938	n/a	17 / 19 (89.5%)	KL47_01_galF,99.33%;KL47_02_cpsACP,91.75%;KL47_03_wzi,100.0%;KL47_04_wza,100.0%;KL47_05_wzb,100.0%;KL47_06_wzc,100.0%;KL47_07_wcaJ,100.0%;KL47_08_wcaA,99.67%;KL47_09,100.0%;KL47_10_wcqC,100.0%;KL47_11_wzy,100.0%;KL47_12_wcuT,100.0%;KL47_13_wzx,99.79%;KL47_14_gnd,100.0%;KL47_16_rmlA,99.66%;KL47_17_rmlD,99.66%;KL47_19_ugd,100.0%	KL47_15_rmlB;KL47_18_rmlC	0		0 / 19 (0%)		1	KL150_19_gmd,98.81%	47	209
HA-99	KL47	Good	?-*	1	0.9939	n/a	16 / 19 (84.2%)	KL47_01_galF,99.33%;KL47_02_cpsACP,91.75%;KL47_03_wzi,100.0%;KL47_04_wza,100.0%;KL47_05_wzb,100.0%;KL47_06_wzc,100.0%;KL47_08_wcaA,99.67%;KL47_09,100.0%;KL47_10_wcqC,100.0%;KL47_11_wzy,100.0%;KL47_12_wcuT,100.0%;KL47_13_wzx,99.79%;KL47_14_gnd,100.0%;KL47_16_rmlA,99.66%;KL47_17_rmlD,99.66%;KL47_19_ugd,100.0%	KL47_07_wcaJ;KL47_15_rmlB;KL47_18_rmlC	0		0 / 19 (0%)		1	KL150_19_gmd,98.81%	47	209
HN-26	KL64	None	?-	0.9682	0.9986	n/a	19 / 24 (79.2%)	KL64_01_galF,100.0%;KL64_02_cpsACP,99.52%;KL64_03_wzi,100.0%;KL64_04_wza,100.0%;KL64_05_wzb,100.0%;KL64_06_wzc,100.0%;KL64_08_wcoV,100.0%;KL64_09,100.0%;KL64_10_wzy,100.0%;KL64_15_wbaZ,100.0%;KL64_16_wcaJ,100.0%;KL64_17_gnd,100.0%;KL64_18_manC,100.0%;KL64_19_manB,100.0%;KL64_20_rmlB,100.0%;KL64_21_rmlA,99.66%;KL64_22_rmlD,100.0%;KL64_23_rmlC,100.0%;KL64_24_ugd,99.74%	KL64_07_wzx;KL64_11_wcoU;KL64_12_wcoT;KL64_13_wcsF;KL64_14_wcuK	0		0 / 24 (0%)		2	KL40_05_rfaG,98.16%;KL150_19_gmd,98.81%	64	64
HN34-1	KL47	None	?-*	0.9113	0.99	n/a	12 / 19 (63.2%)	KL47_01_galF,99.33%;KL47_02_cpsACP,91.75%;KL47_03_wzi,100.0%;KL47_04_wza,100.0%;KL47_05_wzb,100.0%;KL47_11_wzy,99.27%;KL47_14_gnd,100.0%;KL47_15_rmlB,98.87%;KL47_16_rmlA,99.66%;KL47_17_rmlD,99.66%;KL47_18_rmlC,100.0%;KL47_19_ugd,100.0%	KL47_06_wzc;KL47_07_wcaJ;KL47_08_wcaA;KL47_09;KL47_10_wcqC;KL47_12_wcuT;KL47_13_wzx	0		0 / 19 (0%)		1	KL150_19_gmd,98.81%	47	209
HN34-2	KL64	Good	?	1	0.9991	n/a	24 / 24 (100%)	KL64_01_galF,100.0%;KL64_02_cpsACP,99.52%;KL64_03_wzi,100.0%;KL64_04_wza,100.0%;KL64_05_wzb,100.0%;KL64_06_wzc,100.0%;KL64_07_wzx,99.59%;KL64_08_wcoV,100.0%;KL64_09,100.0%;KL64_10_wzy,100.0%;KL64_11_wcoU,99.68%;KL64_12_wcoT,100.0%;KL64_13_wcsF,100.0%;KL64_14_wcuK,100.0%;KL64_15_wbaZ,100.0%;KL64_16_wcaJ,100.0%;KL64_17_gnd,100.0%;KL64_18_manC,100.0%;KL64_19_manB,100.0%;KL64_20_rmlB,100.0%;KL64_21_r…		0		0 / 24 (0%)		2	KL40_05_rfaG,98.16%;KL150_19_gmd,98.81%	64	64
HS11286	KL103	Very high	*	1	0.9669	+1197 bp	21 / 21 (100%)	KL103_01_galF,98.98%;KL103_02_cpsACP,94.29%;KL103_03_wzi,98.33%;KL103_04_wza,100.0%;KL103_05_wzb,100.0%;KL103_06_wzc,99.44%;KL103_07_wbaP,99.79%;KL103_08_wcaA,99.34%;KL103_09,97.75%;KL103_10,100.0%;KL103_11_wcaN,98.98%;KL103_12_wzy,98.78%;KL103_13_wcpL,98.93%;KL103_14_wcuT,98.92%;KL103_15_wzx,98.96%;KL103_16_gnd,99.79%;KL103_17_rmlB,99.15%;KL103_18_rmlA,97.92%;KL103_19_rmlD,98.99%;KL103_20_rmlC,9…		0		0 / 21 (0%)		2	KL40_05_rfaG,97.63%;KL150_19_gmd,99.1%	927	74
JM45	KL125	High	-*	1	0.9039	-11 bp	17 / 18 (94.4%)	KL125_01_galF,98.66%;KL125_02_cpsACP,96.67%;KL125_03_wzi,98.33%;KL125_04_wza,98.94%;KL125_05_wzb,94.41%;KL125_06_wzc,96.38%;KL125_07_wbaP,93.28%;KL125_08_wcaN,90.62%;KL125_10,87.57%;KL125_11,91.48%;KL125_12_wcaG,92.73%;KL125_13_wcuH,91.91%;KL125_14_wzx,91.53%;KL125_15,86.39%;KL125_16,85.85%;KL125_17_gnd,97.65%;KL125_18_ugd,99.74%	KL125_09_wzy	0		0 / 18 (0%)		4	KL50_10,99.43%;KL60_18_manC,98.94%;KL30_19_manB,99.78%;KL150_19_gmd,99.1%	930	177
JXR113	KL64	Good	?-	0.9978	0.9989	n/a	23 / 24 (95.8%)	KL64_01_galF,100.0%;KL64_02_cpsACP,99.52%;KL64_03_wzi,100.0%;KL64_04_wza,100.0%;KL64_05_wzb,100.0%;KL64_06_wzc,100.0%;KL64_07_wzx,99.59%;KL64_08_wcoV,100.0%;KL64_09,100.0%;KL64_10_wzy,100.0%;KL64_12_wcoT,100.0%;KL64_13_wcsF,100.0%;KL64_14_wcuK,99.7%;KL64_15_wbaZ,100.0%;KL64_16_wcaJ,100.0%;KL64_17_gnd,100.0%;KL64_18_manC,100.0%;KL64_19_manB,100.0%;KL64_20_rmlB,100.0%;KL64_21_rmlA,99.66%;KL64_22_rm…	KL64_11_wcoU	0		0 / 24 (0%)		2	KL40_05_rfaG,98.16%;KL150_19_gmd,98.81%	64	64
JXR114	KL64	Good	?-	0.9929	0.999	n/a	23 / 24 (95.8%)	KL64_01_galF,100.0%;KL64_02_cpsACP,99.52%;KL64_03_wzi,100.0%;KL64_04_wza,100.0%;KL64_05_wzb,100.0%;KL64_06_wzc,100.0%;KL64_07_wzx,99.59%;KL64_08_wcoV,100.0%;KL64_09,100.0%;KL64_10_wzy,100.0%;KL64_11_wcoU,99.36%;KL64_13_wcsF,100.0%;KL64_14_wcuK,100.0%;KL64_15_wbaZ,100.0%;KL64_16_wcaJ,100.0%;KL64_17_gnd,100.0%;KL64_18_manC,100.0%;KL64_19_manB,100.0%;KL64_20_rmlB,100.0%;KL64_21_rmlA,99.66%;KL64_22_r…	KL64_12_wcoT	0		0 / 24 (0%)		2	KL40_05_rfaG,98.16%;KL150_19_gmd,98.81%	64	64
K11	KL64	Very high		1	0.9991	0 bp	24 / 24 (100%)	KL64_01_galF,100.0%;KL64_02_cpsACP,99.52%;KL64_03_wzi,100.0%;KL64_04_wza,100.0%;KL64_05_wzb,100.0%;KL64_06_wzc,100.0%;KL64_07_wzx,99.59%;KL64_08_wcoV,100.0%;KL64_09,100.0%;KL64_10_wzy,100.0%;KL64_11_wcoU,99.68%;KL64_12_wcoT,100.0%;KL64_13_wcsF,100.0%;KL64_14_wcuK,100.0%;KL64_15_wbaZ,100.0%;KL64_16_wcaJ,100.0%;KL64_17_gnd,100.0%;KL64_18_manC,100.0%;KL64_19_manB,100.0%;KL64_20_rmlB,100.0%;KL64_21_r…		0		0 / 24 (0%)		2	KL40_05_rfaG,98.16%;KL150_19_gmd,98.81%	64	64
K15	KL47	Very high		1	0.9941	-13 bp	19 / 19 (100%)	KL47_01_galF,99.33%;KL47_02_cpsACP,96.67%;KL47_03_wzi,100.0%;KL47_04_wza,100.0%;KL47_05_wzb,100.0%;KL47_06_wzc,100.0%;KL47_07_wcaJ,100.0%;KL47_08_wcaA,99.67%;KL47_09,100.0%;KL47_10_wcqC,100.0%;KL47_11_wzy,100.0%;KL47_12_wcuT,100.0%;KL47_13_wzx,99.79%;KL47_14_gnd,100.0%;KL47_15_rmlB,99.72%;KL47_16_rmlA,99.66%;KL47_17_rmlD,99.66%;KL47_18_rmlC,100.0%;KL47_19_ugd,100.0%		0		0 / 19 (0%)		5	KL109_18_rmlB,99.15%;KL150_19_gmd,98.81%;KL52_20_rmlD,99.36%;KL12_20_rmlA,99.31%;KL12_22_rmlC,99.46%	47	209
K22-1	KL47	Good	?-	1	0.994	n/a	17 / 19 (89.5%)	KL47_01_galF,99.33%;KL47_02_cpsACP,96.67%;KL47_03_wzi,100.0%;KL47_04_wza,100.0%;KL47_05_wzb,100.0%;KL47_06_wzc,100.0%;KL47_07_wcaJ,100.0%;KL47_08_wcaA,99.67%;KL47_09,100.0%;KL47_10_wcqC,100.0%;KL47_11_wzy,100.0%;KL47_12_wcuT,100.0%;KL47_13_wzx,99.79%;KL47_14_gnd,100.0%;KL47_16_rmlA,99.66%;KL47_17_rmlD,99.66%;KL47_19_ugd,100.0%	KL47_15_rmlB;KL47_18_rmlC	0		0 / 19 (0%)		1	KL150_19_gmd,98.81%	47	209
K22-2	KL47	Good	?-	1	0.9939	n/a	17 / 19 (89.5%)	KL47_01_galF,99.33%;KL47_02_cpsACP,96.67%;KL47_03_wzi,100.0%;KL47_04_wza,100.0%;KL47_05_wzb,100.0%;KL47_06_wzc,100.0%;KL47_07_wcaJ,100.0%;KL47_08_wcaA,99.67%;KL47_09,100.0%;KL47_10_wcqC,100.0%;KL47_11_wzy,100.0%;KL47_12_wcuT,100.0%;KL47_13_wzx,99.79%;KL47_14_gnd,100.0%;KL47_16_rmlA,99.66%;KL47_17_rmlD,99.66%;KL47_19_ugd,100.0%	KL47_15_rmlB;KL47_18_rmlC	0		0 / 19 (0%)		1	KL150_19_gmd,98.81%	47	209
K28-1	KL47	Good	?-	1	0.9938	n/a	17 / 19 (89.5%)	KL47_01_galF,99.33%;KL47_02_cpsACP,96.67%;KL47_03_wzi,100.0%;KL47_04_wza,100.0%;KL47_05_wzb,100.0%;KL47_06_wzc,100.0%;KL47_07_wcaJ,100.0%;KL47_08_wcaA,99.67%;KL47_09,100.0%;KL47_10_wcqC,100.0%;KL47_11_wzy,100.0%;KL47_12_wcuT,100.0%;KL47_13_wzx,99.79%;KL47_14_gnd,100.0%;KL47_16_rmlA,99.31%;KL47_17_rmlD,99.66%;KL47_19_ugd,100.0%	KL47_15_rmlB;KL47_18_rmlC	0		0 / 19 (0%)		1	KL150_19_gmd,98.81%	47	209
K45	KL47	Very high		1	0.9939	-13 bp	19 / 19 (100%)	KL47_01_galF,99.33%;KL47_02_cpsACP,96.67%;KL47_03_wzi,100.0%;KL47_04_wza,100.0%;KL47_05_wzb,100.0%;KL47_06_wzc,100.0%;KL47_07_wcaJ,100.0%;KL47_08_wcaA,99.67%;KL47_09,100.0%;KL47_10_wcqC,100.0%;KL47_11_wzy,100.0%;KL47_12_wcuT,100.0%;KL47_13_wzx,99.79%;KL47_14_gnd,100.0%;KL47_15_rmlB,99.44%;KL47_16_rmlA,99.31%;KL47_17_rmlD,99.66%;KL47_18_rmlC,100.0%;KL47_19_ugd,100.0%		0		0 / 19 (0%)		5	KL127_15_rmlB,99.44%;KL150_19_gmd,98.81%;KL52_20_rmlD,99.36%;KL17_17_rmlA,99.31%;KL12_22_rmlC,99.46%	47	209
K47	KL47	Very high		1	0.9941	-13 bp	19 / 19 (100%)	KL47_01_galF,99.33%;KL47_02_cpsACP,96.67%;KL47_03_wzi,100.0%;KL47_04_wza,100.0%;KL47_05_wzb,100.0%;KL47_06_wzc,100.0%;KL47_07_wcaJ,100.0%;KL47_08_wcaA,99.67%;KL47_09,100.0%;KL47_10_wcqC,100.0%;KL47_11_wzy,100.0%;KL47_12_wcuT,100.0%;KL47_13_wzx,99.79%;KL47_14_gnd,100.0%;KL47_15_rmlB,99.72%;KL47_16_rmlA,99.31%;KL47_17_rmlD,99.66%;KL47_18_rmlC,100.0%;KL47_19_ugd,100.0%		0		0 / 19 (0%)		5	KL109_18_rmlB,99.15%;KL150_19_gmd,98.81%;KL52_20_rmlD,99.36%;KL17_17_rmlA,99.31%;KL12_22_rmlC,99.46%	47	209
K48	KL47	Very high		1	0.9942	-13 bp	19 / 19 (100%)	KL47_01_galF,99.33%;KL47_02_cpsACP,96.67%;KL47_03_wzi,100.0%;KL47_04_wza,100.0%;KL47_05_wzb,100.0%;KL47_06_wzc,100.0%;KL47_07_wcaJ,100.0%;KL47_08_wcaA,99.67%;KL47_09,100.0%;KL47_10_wcqC,100.0%;KL47_11_wzy,100.0%;KL47_12_wcuT,100.0%;KL47_13_wzx,99.79%;KL47_14_gnd,100.0%;KL47_15_rmlB,99.72%;KL47_16_rmlA,99.66%;KL47_17_rmlD,99.66%;KL47_18_rmlC,100.0%;KL47_19_ugd,100.0%		0		0 / 19 (0%)		5	KL109_18_rmlB,99.15%;KL150_19_gmd,98.81%;KL52_20_rmlD,99.36%;KL12_20_rmlA,99.31%;KL12_22_rmlC,99.46%	47	209
K49	KL47	Very high		1	0.994	-13 bp	19 / 19 (100%)	KL47_01_galF,99.33%;KL47_02_cpsACP,96.67%;KL47_03_wzi,100.0%;KL47_04_wza,100.0%;KL47_05_wzb,100.0%;KL47_06_wzc,100.0%;KL47_07_wcaJ,100.0%;KL47_08_wcaA,99.67%;KL47_09,100.0%;KL47_10_wcqC,100.0%;KL47_11_wzy,100.0%;KL47_12_wcuT,100.0%;KL47_13_wzx,99.79%;KL47_14_gnd,100.0%;KL47_15_rmlB,99.44%;KL47_16_rmlA,99.66%;KL47_17_rmlD,99.66%;KL47_18_rmlC,100.0%;KL47_19_ugd,100.0%		0		0 / 19 (0%)		5	KL18_17_rmlB,99.44%;KL150_19_gmd,98.81%;KL52_20_rmlD,99.36%;KL12_20_rmlA,99.31%;KL12_22_rmlC,99.46%	47	209
K50	KL47	Very high		1	0.994	-13 bp	19 / 19 (100%)	KL47_01_galF,99.33%;KL47_02_cpsACP,96.67%;KL47_03_wzi,100.0%;KL47_04_wza,100.0%;KL47_05_wzb,100.0%;KL47_06_wzc,100.0%;KL47_07_wcaJ,100.0%;KL47_08_wcaA,99.67%;KL47_09,100.0%;KL47_10_wcqC,100.0%;KL47_11_wzy,100.0%;KL47_12_wcuT,100.0%;KL47_13_wzx,99.79%;KL47_14_gnd,100.0%;KL47_15_rmlB,99.44%;KL47_16_rmlA,99.66%;KL47_17_rmlD,99.66%;KL47_18_rmlC,100.0%;KL47_19_ugd,100.0%		0		0 / 19 (0%)		5	KL18_17_rmlB,99.44%;KL150_19_gmd,98.81%;KL52_20_rmlD,99.36%;KL12_20_rmlA,99.31%;KL12_22_rmlC,99.46%	47	209
K6	KL64	Very high		1	0.9991	0 bp	24 / 24 (100%)	KL64_01_galF,100.0%;KL64_02_cpsACP,99.52%;KL64_03_wzi,100.0%;KL64_04_wza,100.0%;KL64_05_wzb,100.0%;KL64_06_wzc,100.0%;KL64_07_wzx,99.59%;KL64_08_wcoV,100.0%;KL64_09,100.0%;KL64_10_wzy,100.0%;KL64_11_wcoU,99.68%;KL64_12_wcoT,100.0%;KL64_13_wcsF,100.0%;KL64_14_wcuK,100.0%;KL64_15_wbaZ,100.0%;KL64_16_wcaJ,100.0%;KL64_17_gnd,100.0%;KL64_18_manC,100.0%;KL64_19_manB,100.0%;KL64_20_rmlB,100.0%;KL64_21_r…		0		0 / 24 (0%)		2	KL40_05_rfaG,98.16%;KL150_19_gmd,98.81%	64	64
kp10	KL64	Perfect		1	1	0 bp	24 / 24 (100%)	KL64_01_galF,99.67%;KL64_02_cpsACP,100.0%;KL64_03_wzi,100.0%;KL64_04_wza,100.0%;KL64_05_wzb,100.0%;KL64_06_wzc,100.0%;KL64_07_wzx,100.0%;KL64_08_wcoV,100.0%;KL64_09,100.0%;KL64_10_wzy,100.0%;KL64_11_wcoU,100.0%;KL64_12_wcoT,100.0%;KL64_13_wcsF,100.0%;KL64_14_wcuK,100.0%;KL64_15_wbaZ,100.0%;KL64_16_wcaJ,100.0%;KL64_17_gnd,100.0%;KL64_18_manC,100.0%;KL64_19_manB,100.0%;KL64_20_rmlB,100.0%;KL64_21_r…		0		0 / 24 (0%)		2	KL40_05_rfaG,98.16%;KL150_19_gmd,98.81%	64	64
KP41	KL47	Good	?	1	0.9938	n/a	19 / 19 (100%)	KL47_01_galF,99.33%;KL47_02_cpsACP,96.67%;KL47_03_wzi,100.0%;KL47_04_wza,100.0%;KL47_05_wzb,100.0%;KL47_06_wzc,100.0%;KL47_07_wcaJ,100.0%;KL47_08_wcaA,99.67%;KL47_09,100.0%;KL47_10_wcqC,100.0%;KL47_11_wzy,100.0%;KL47_12_wcuT,100.0%;KL47_13_wzx,99.79%;KL47_14_gnd,100.0%;KL47_15_rmlB,99.72%;KL47_16_rmlA,99.31%;KL47_17_rmlD,99.66%;KL47_18_rmlC,98.92%;KL47_19_ugd,100.0%		0		0 / 19 (0%)		1	KL150_19_gmd,98.81%	47	209
KP6	KL47	Good	?-	1	0.9942	n/a	17 / 19 (89.5%)	KL47_01_galF,99.33%;KL47_02_cpsACP,96.67%;KL47_03_wzi,100.0%;KL47_04_wza,100.0%;KL47_05_wzb,100.0%;KL47_06_wzc,100.0%;KL47_07_wcaJ,100.0%;KL47_08_wcaA,99.67%;KL47_09,100.0%;KL47_10_wcqC,100.0%;KL47_11_wzy,100.0%;KL47_12_wcuT,100.0%;KL47_13_wzx,99.79%;KL47_14_gnd,100.0%;KL47_16_rmlA,99.31%;KL47_17_rmlD,99.66%;KL47_19_ugd,100.0%	KL47_15_rmlB;KL47_18_rmlC	0		0 / 19 (0%)		1	KL150_19_gmd,98.81%	47	209
SH-16	KL47	Good	?-	0.9999	0.994	n/a	16 / 19 (84.2%)	KL47_01_galF,99.33%;KL47_02_cpsACP,96.67%;KL47_03_wzi,100.0%;KL47_04_wza,100.0%;KL47_05_wzb,100.0%;KL47_06_wzc,100.0%;KL47_07_wcaJ,100.0%;KL47_08_wcaA,99.66%;KL47_10_wcqC,100.0%;KL47_11_wzy,99.76%;KL47_12_wcuT,100.0%;KL47_13_wzx,99.79%;KL47_14_gnd,100.0%;KL47_16_rmlA,99.66%;KL47_17_rmlD,99.66%;KL47_19_ugd,100.0%	KL47_09;KL47_15_rmlB;KL47_18_rmlC	0		0 / 19 (0%)		1	KL150_19_gmd,98.81%	47	209
SH-1	KL47	Good	?-	1	0.9939	n/a	17 / 19 (89.5%)	KL47_01_galF,99.33%;KL47_02_cpsACP,96.67%;KL47_03_wzi,100.0%;KL47_04_wza,100.0%;KL47_05_wzb,100.0%;KL47_06_wzc,100.0%;KL47_07_wcaJ,100.0%;KL47_08_wcaA,99.67%;KL47_09,100.0%;KL47_10_wcqC,100.0%;KL47_11_wzy,99.76%;KL47_12_wcuT,100.0%;KL47_13_wzx,99.79%;KL47_14_gnd,100.0%;KL47_16_rmlA,99.66%;KL47_17_rmlD,99.66%;KL47_19_ugd,100.0%	KL47_15_rmlB;KL47_18_rmlC	0		0 / 19 (0%)		1	KL150_19_gmd,98.81%	47	209
SH-2	KL64	Very high		1	0.9991	0 bp	24 / 24 (100%)	KL64_01_galF,100.0%;KL64_02_cpsACP,99.52%;KL64_03_wzi,100.0%;KL64_04_wza,100.0%;KL64_05_wzb,100.0%;KL64_06_wzc,100.0%;KL64_07_wzx,99.59%;KL64_08_wcoV,100.0%;KL64_09,100.0%;KL64_10_wzy,100.0%;KL64_11_wcoU,99.68%;KL64_12_wcoT,100.0%;KL64_13_wcsF,100.0%;KL64_14_wcuK,100.0%;KL64_15_wbaZ,100.0%;KL64_16_wcaJ,100.0%;KL64_17_gnd,100.0%;KL64_18_manC,100.0%;KL64_19_manB,100.0%;KL64_20_rmlB,100.0%;KL64_21_r…		0		0 / 24 (0%)		2	KL40_05_rfaG,98.16%;KL150_19_gmd,98.81%	64	64
SH-9	KL47	Good	?-	1	0.994	n/a	17 / 19 (89.5%)	KL47_01_galF,99.33%;KL47_02_cpsACP,96.67%;KL47_03_wzi,100.0%;KL47_04_wza,100.0%;KL47_05_wzb,100.0%;KL47_06_wzc,100.0%;KL47_07_wcaJ,100.0%;KL47_08_wcaA,99.67%;KL47_09,100.0%;KL47_10_wcqC,100.0%;KL47_11_wzy,99.76%;KL47_12_wcuT,100.0%;KL47_13_wzx,99.79%;KL47_14_gnd,100.0%;KL47_16_rmlA,99.66%;KL47_17_rmlD,99.66%;KL47_19_ugd,100.0%	KL47_15_rmlB;KL47_18_rmlC	0		0 / 19 (0%)		1	KL150_19_gmd,98.81%	47	209
SWU01	KL47	Very high		1	0.994	-13 bp	19 / 19 (100%)	KL47_01_galF,99.33%;KL47_02_cpsACP,96.67%;KL47_03_wzi,100.0%;KL47_04_wza,100.0%;KL47_05_wzb,100.0%;KL47_06_wzc,99.72%;KL47_07_wcaJ,100.0%;KL47_08_wcaA,99.67%;KL47_09,100.0%;KL47_10_wcqC,100.0%;KL47_11_wzy,100.0%;KL47_12_wcuT,100.0%;KL47_13_wzx,99.79%;KL47_14_gnd,100.0%;KL47_15_rmlB,99.72%;KL47_16_rmlA,99.31%;KL47_17_rmlD,99.66%;KL47_18_rmlC,100.0%;KL47_19_ugd,100.0%		0		0 / 19 (0%)		5	KL18_17_rmlB,99.44%;KL150_19_gmd,98.81%;KL52_20_rmlD,99.36%;KL12_20_rmlA,99.31%;KL12_22_rmlC,99.46%	47	209
TR187	KL47	Good	?-	0.9982	0.9741	n/a	16 / 19 (84.2%)	KL47_01_galF,99.33%;KL47_02_cpsACP,96.67%;KL47_03_wzi,100.0%;KL47_04_wza,100.0%;KL47_05_wzb,100.0%;KL47_06_wzc,100.0%;KL47_07_wcaJ,100.0%;KL47_08_wcaA,99.67%;KL47_09,100.0%;KL47_10_wcqC,100.0%;KL47_11_wzy,100.0%;KL47_12_wcuT,100.0%;KL47_13_wzx,99.79%;KL47_14_gnd,100.0%;KL47_16_rmlA,99.31%;KL47_19_ugd,100.0%	KL47_15_rmlB;KL47_17_rmlD;KL47_18_rmlC	0		0 / 19 (0%)		1	KL150_19_gmd,98.81%	47	209
TR191	KL47	Good	?-	1	0.9731	n/a	18 / 19 (94.7%)	KL47_01_galF,99.33%;KL47_02_cpsACP,96.67%;KL47_03_wzi,100.0%;KL47_04_wza,100.0%;KL47_05_wzb,100.0%;KL47_06_wzc,100.0%;KL47_07_wcaJ,100.0%;KL47_08_wcaA,99.67%;KL47_09,100.0%;KL47_10_wcqC,100.0%;KL47_11_wzy,100.0%;KL47_12_wcuT,100.0%;KL47_13_wzx,99.79%;KL47_14_gnd,100.0%;KL47_16_rmlA,99.65%;KL47_17_rmlD,99.66%;KL47_18_rmlC,98.92%;KL47_19_ugd,100.0%	KL47_15_rmlB	0		0 / 19 (0%)		1	KL150_19_gmd,98.81%	47	209
TR198	KL47	Good	?-	0.9808	0.9739	n/a	16 / 19 (84.2%)	KL47_01_galF,99.33%;KL47_02_cpsACP,96.67%;KL47_03_wzi,100.0%;KL47_04_wza,100.0%;KL47_05_wzb,100.0%;KL47_06_wzc,100.0%;KL47_07_wcaJ,100.0%;KL47_08_wcaA,99.67%;KL47_09,100.0%;KL47_10_wcqC,100.0%;KL47_11_wzy,100.0%;KL47_12_wcuT,100.0%;KL47_13_wzx,99.79%;KL47_14_gnd,100.0%;KL47_15_rmlB,99.72%;KL47_19_ugd,100.0%	KL47_16_rmlA;KL47_17_rmlD;KL47_18_rmlC	0		0 / 19 (0%)		2	KL150_19_gmd,98.81%;KL18_17_rmlB,99.69%	47	209
TR200	KL47	Good	?	1	0.975	n/a	19 / 19 (100%)	KL47_01_galF,99.33%;KL47_02_cpsACP,96.67%;KL47_03_wzi,100.0%;KL47_04_wza,100.0%;KL47_05_wzb,100.0%;KL47_06_wzc,100.0%;KL47_07_wcaJ,100.0%;KL47_08_wcaA,99.67%;KL47_09,100.0%;KL47_10_wcqC,100.0%;KL47_11_wzy,100.0%;KL47_12_wcuT,100.0%;KL47_13_wzx,99.79%;KL47_14_gnd,100.0%;KL47_15_rmlB,99.7%;KL47_16_rmlA,99.65%;KL47_17_rmlD,99.66%;KL47_18_rmlC,98.92%;KL47_19_ugd,100.0%		0		0 / 19 (0%)		3	KL150_19_gmd,98.81%;KL18_17_rmlB,99.4%;KL12_20_rmlA,99.3%	47	209
TR262	KL47	Good	?-	1	0.9722	n/a	16 / 19 (84.2%)	KL47_01_galF,99.33%;KL47_02_cpsACP,96.67%;KL47_03_wzi,100.0%;KL47_04_wza,100.0%;KL47_05_wzb,100.0%;KL47_06_wzc,100.0%;KL47_07_wcaJ,100.0%;KL47_08_wcaA,99.67%;KL47_09,100.0%;KL47_10_wcqC,100.0%;KL47_11_wzy,100.0%;KL47_12_wcuT,100.0%;KL47_13_wzx,99.79%;KL47_14_gnd,100.0%;KL47_16_rmlA,99.66%;KL47_19_ugd,100.0%	KL47_15_rmlB;KL47_17_rmlD;KL47_18_rmlC	0		0 / 19 (0%)		2	KL150_19_gmd,98.81%;KL12_20_rmlA,99.31%	47	209
TRqt-37	KL47	Good	?-	1	0.975	n/a	17 / 19 (89.5%)	KL47_01_galF,99.33%;KL47_02_cpsACP,96.67%;KL47_03_wzi,100.0%;KL47_04_wza,100.0%;KL47_05_wzb,100.0%;KL47_06_wzc,100.0%;KL47_07_wcaJ,100.0%;KL47_08_wcaA,99.67%;KL47_09,100.0%;KL47_10_wcqC,100.0%;KL47_11_wzy,100.0%;KL47_12_wcuT,100.0%;KL47_13_wzx,99.79%;KL47_14_gnd,100.0%;KL47_15_rmlB,99.4%;KL47_16_rmlA,99.65%;KL47_19_ugd,100.0%	KL47_17_rmlD;KL47_18_rmlC	0		0 / 19 (0%)		2	KL150_19_gmd,98.81%;KL18_17_rmlB,99.7%	47	209
TRqt-41	KL47	Good	?-	1	0.9732	n/a	18 / 19 (94.7%)	KL47_01_galF,99.33%;KL47_02_cpsACP,96.67%;KL47_03_wzi,100.0%;KL47_04_wza,100.0%;KL47_05_wzb,100.0%;KL47_06_wzc,100.0%;KL47_07_wcaJ,100.0%;KL47_08_wcaA,99.67%;KL47_09,100.0%;KL47_10_wcqC,100.0%;KL47_11_wzy,100.0%;KL47_12_wcuT,100.0%;KL47_13_wzx,99.79%;KL47_14_gnd,100.0%;KL47_15_rmlB,99.7%;KL47_16_rmlA,99.65%;KL47_18_rmlC,98.92%;KL47_19_ugd,100.0%	KL47_17_rmlD	0		0 / 19 (0%)		2	KL150_19_gmd,98.81%;KL18_17_rmlB,99.7%	47	209
TRqt-49	KL47	Good	?-	0.9805	0.9746	n/a	17 / 19 (89.5%)	KL47_01_galF,99.33%;KL47_02_cpsACP,96.67%;KL47_03_wzi,100.0%;KL47_04_wza,100.0%;KL47_05_wzb,100.0%;KL47_06_wzc,100.0%;KL47_07_wcaJ,100.0%;KL47_08_wcaA,99.67%;KL47_09,99.83%;KL47_10_wcqC,100.0%;KL47_11_wzy,100.0%;KL47_12_wcuT,100.0%;KL47_13_wzx,99.79%;KL47_14_gnd,100.0%;KL47_15_rmlB,99.69%;KL47_16_rmlA,99.65%;KL47_19_ugd,100.0%	KL47_17_rmlD;KL47_18_rmlC	0		0 / 19 (0%)		2	KL150_19_gmd,98.81%;KL18_17_rmlB,99.69%	47	209
WCHKP649	KL64	Very high		1	0.9991	0 bp	24 / 24 (100%)	KL64_01_galF,100.0%;KL64_02_cpsACP,99.52%;KL64_03_wzi,100.0%;KL64_04_wza,100.0%;KL64_05_wzb,100.0%;KL64_06_wzc,100.0%;KL64_07_wzx,99.59%;KL64_08_wcoV,100.0%;KL64_09,100.0%;KL64_10_wzy,100.0%;KL64_11_wcoU,99.68%;KL64_12_wcoT,100.0%;KL64_13_wcsF,100.0%;KL64_14_wcuK,100.0%;KL64_15_wbaZ,100.0%;KL64_16_wcaJ,100.0%;KL64_17_gnd,100.0%;KL64_18_manC,100.0%;KL64_19_manB,100.0%;KL64_20_rmlB,100.0%;KL64_21_r…		0		0 / 24 (0%)		2	KL40_05_rfaG,98.16%;KL150_19_gmd,98.81%	64	64
XJ126	KL47	Good	?-	1	0.994	n/a	17 / 19 (89.5%)	KL47_01_galF,99.33%;KL47_02_cpsACP,96.67%;KL47_03_wzi,100.0%;KL47_04_wza,100.0%;KL47_05_wzb,100.0%;KL47_06_wzc,100.0%;KL47_07_wcaJ,100.0%;KL47_08_wcaA,99.67%;KL47_09,100.0%;KL47_10_wcqC,100.0%;KL47_11_wzy,100.0%;KL47_12_wcuT,100.0%;KL47_13_wzx,99.79%;KL47_14_gnd,100.0%;KL47_16_rmlA,99.66%;KL47_17_rmlD,99.66%;KL47_19_ugd,100.0%	KL47_15_rmlB;KL47_18_rmlC	0		0 / 19 (0%)		1	KL150_19_gmd,98.81%	47	209
XL-1	KL105	Very high		1	0.9999	0 bp	22 / 22 (100%)	KL105_01_galF,100.0%;KL105_02_cpsACP,100.0%;KL105_03_wzi,100.0%;KL105_04_wza,100.0%;KL105_05_wzb,100.0%;KL105_06_wzc,100.0%;KL105_07_wbaP,100.0%;KL105_08,100.0%;KL105_09,100.0%;KL105_10_wcaN,100.0%;KL105_11,100.0%;KL105_12,100.0%;KL105_13,100.0%;KL105_14_wzx,100.0%;KL105_15,100.0%;KL105_16,100.0%;KL105_17_gnd,100.0%;KL105_18_rmlB,100.0%;KL105_19,100.0%;KL105_20,100.0%;KL105_21,99.46%;KL105_22_ugd…		0		0 / 22 (0%)		4	KL40_03_wcpO,98.79%;KL40_04,99.5%;KL40_05_rfaG,99.48%;KL150_19_gmd,99.1%	-	75
KKBO-4	KL107	Very high		0.9999	0.9999	0 bp	16 / 16 (100%)	KL107_01_galF,100.0%;KL107_02_cpsACP,100.0%;KL107_03_wzi,100.0%;KL107_04_wza,100.0%;KL107_05_wzb,100.0%;KL107_06_wzc,99.86%;KL107_07_wbaP,100.0%;KL107_08,100.0%;KL107_09,100.0%;KL107_10,100.0%;KL107_11_gnd,100.0%;KL107_12,100.0%;KL107_13,100.0%;KL107_14,100.0%;KL107_15,100.0%;KL107_16_ugd,100.0%		0		0 / 16 (0%)		5	KL40_03_wcpO,99.19%;KL40_04,99.5%;KL40_05_rfaG,99.74%;KL150_19_gmd,99.1%;KL150_19_gmd,84.92%	916	154
ATCCBAA-2146	KL74	Low	?+	1	0.9888	n/a	19 / 19 (100%)	KL74_01_galF,98.67%;KL74_02_cpsACP,99.05%;KL74_03_wzi,98.75%;KL74_04_wza,98.68%;KL74_05_wzb,100.0%;KL74_06_wzc,99.45%;KL74_07_wbaP,99.37%;KL74_08_wcuD,99.49%;KL74_09_wcuE,99.09%;KL74_10_wbaZ,98.98%;KL74_11_wzy,99.51%;KL74_12,99.46%;KL74_13_wzx,99.8%;KL74_14_wcuL,99.69%;KL74_15_wcoW,99.39%;KL74_16_gnd,99.57%;KL74_17_manC,99.58%;KL74_18_manB,100.0%;KL74_19_ugd,100.0%		2	KL74_17_manC,99.58%;KL74_18_manB,98.46%	0 / 19 (0%)		2	KL50_10,92.83%;KL150_19_gmd,84.78%	911	174

## Sheet: S3 Plasmid replicon
	AH-29	AH-9	AH10	AH11	AH12	BJ-A1040	BJK20	BJK22	BJK23	BJK6	BJK7	BJK8	FJ10	FJ11	FJ8	GD-KPC30	GD108	GD4	HA-74	HA-99	HA2-17	HN-26	HN34-1	HN34-2	HS11286	JM45	JXR113	JXR114	K11	K15	K22-1	K22-2	K28-1	K45	K47	K48	K49	K50	K6	KP41	KP6	SH-1	SH-16	SH-2	SH-9	SWU01	TR187	TR191	TR198
Col(KPHS6)_1__NC_016841	0	0	0	0	0	0	0	0	0	0	0	0	0	0	0	0	0	0	0	0	0	0	0	0	100	0	0	0	0	0	0	0	0	0	0	0	0	0	0	0	0	0	0	0	0	0	0	0	0
Col(MG828)_1__NC_008486	0	0	0	0	0	0	0	0	0	0	0	0	0	0	0	0	0	0	0	0	0	0	0	0	0	0	0	0	0	0	0	0	0	0	0	0	0	0	0	0	0	0	0	0	0	0	0	0	0
Col156_1__NC_009781	0	0	0	0	0	0	0	0	0	0	0	0	0	0	0	0	0	0	0	0	0	0	0	0	94.81	0	0	0	0	0	0	0	0	0	0	0	0	0	0	0	0	0	0	0	0	0	0	0	0
Col8282_1__DQ995353	0	0	0	0	0	0	0	0	0	0	0	88.61	0	0	0	0	0	0	0	0	0	0	0	0	0	0	0	0	0	0	0	0	0	0	0	0	0	0	0	0	0	0	0	0	0	0	0	0	0
ColRNAI_1__DQ298019	90.15	90.15	90.15	90.15	90.15	90.15	90.15	90.15	90.15	90.15	90.15	90.15	90.15	90.15	90.15	90.15	90.15	0	90.15	90.15	90.15	90.15	90.15	90.15	0	99.23	90.15	90.15	90.15	90.15	90.15	90.15	90.15	90.15	90.15	90.15	90.15	90.15	90.15	90.15	92.73	98.46	98.46	90.15	98.46	0	99.23	99.23	90.15
ColpVC_1__JX133088	0	0	0	0	0	98.45	98.45	98.45	98.45	98.45	98.45	98.45	0	0	0	0	0	0	0	0	0	0	0	0	0	0	0	0	0	0	0	0	0	0	0	0	0	0	0	0	0	0	0	0	0	0	0	0	0
IncA/C2_1__JN157804	0	0	0	0	0	100	100	100	100	100	100	100	0	0	0	0	0	0	0	0	0	0	0	0	100	0	0	0	0	0	0	0	0	0	0	0	0	0	0	0	0	0	0	0	0	0	0	0	0
IncFIA(HI1)_1_HI1_AF250878	0	0	98.45	0	0	0	0	0	0	0	0	0	0	0	0	0	0	0	0	0	0	0	0	0	0	0	0	0	0	0	0	0	0	0	0	0	0	0	0	0	0	0	0	0	0	0	0	0	0
IncFIA_1__AP001918	0	0	0	100	100	0	0	0	0	0	0	0	0	0	0	0	0	0	0	0	0	0	0	0	0	0	0	0	0	0	0	0	0	0	0	0	0	0	0	0	0	0	0	0	0	0	0	0	0
IncFIB(AP001918)_1__AP001918	0	0	0	0	0	0	0	0	0	0	0	0	0	0	0	0	0	0	0	0	0	96.63	0	96.63	0	0	0	0	0	0	0	0	0	0	0	0	0	0	0	0	0	0	0	0	0	0	0	0	0
IncFIB(K)_1_Kpn3_JN233704	0	0	100	0	0	0	0	0	0	0	0	0	0	100	0	98.93	0	0	0	0	0	91.25	0	91.25	0	100	0	0	0	0	0	0	0	0	0	0	0	0	0	0	0	91.25	91.25	91.25	91.25	0	0	0	0
IncFIB(pKPHS1)_1_pKPHS1_CP003223	0	0	0	0	0	0	0	0	0	0	0	0	0	95.18	0	0	0	0	0	0	0	0	0	0	100	0	0	0	0	0	0	0	0	0	0	0	0	0	0	0	0	0	0	0	0	0	0	0	0
IncFII(p14)_1_p14_JQ418538	0	0	0	0	0	89.56	89.56	89.56	89.56	89.56	89.56	89.56	0	0	0	0	0	0	0	0	0	0	0	0	0	0	0	0	0	0	0	0	0	0	0	0	0	0	0	0	0	0	0	0	0	0	0	0	0
IncFII(pCRY)_1_pCRY_NC_005814	0	0	0	0	0	0	0	0	0	0	0	0	0	0	0	0	0	0	0	0	0	0	0	0	0	0	0	0	0	0	0	0	0	0	0	0	0	0	0	0	0	0	0	81.32	0	0	0	0	0
IncFII(pHN7A8)_1_pHN7A8_JN232517	100	100	100	100	100	0	0	0	0	0	0	0	100	100	100	100	100	100	100	100	100	99.62	100	99.62	0	0	100	100	100	100	100	100	100	100	100	100	100	100	100	100	100	100	100	100	100	100	100	100	100
IncFII_1__AY458016	0	0	0	0	0	0	0	0	0	0	0	0	0	0	0	0	0	0	0	0	0	100	0	100	0	0	0	0	0	0	0	0	0	0	0	0	0	0	0	0	0	0	0	0	0	0	0	0	0
IncFII_1_pKP91_CP000966	0	0	0	0	0	0	0	0	0	0	0	0	0	88.38	0	96.07	0	0	0	0	0	0	0	0	89.58	88.38	0	0	0	0	0	0	0	0	0	0	0	0	0	0	0	0	0	0	0	0	0	0	0
IncHI1B_1_pNDM-MAR_JN420336	0	0	0	0	0	0	0	0	0	0	0	0	0	0	0	0	0	0	0	0	0	99.15	0	99.15	0	0	0	0	0	0	0	0	0	0	0	0	0	0	0	0	0	99.15	99.15	99.15	99.15	0	0	0	0
IncI1_1_Alpha_AP005147	0	0	0	0	0	0	0	0	0	0	0	0	0	0	0	0	0	0	0	0	0	0	0	0	0	0	95.65	0	98.59	0	0	0	0	0	0	0	0	0	0	0	0	0	0	0	0	0	0	0	0
IncL/M(pOXA-48)_1_pOXA-48_JN626286	0	0	0	0	0	0	0	0	0	0	0	0	0	0	0	0	0	0	0	0	0	0	0	0	0	0	0	0	0	0	0	0	0	0	0	0	0	0	0	100	0	0	0	0	0	0	100	100	100
IncN_1__AY046276	0	0	0	0	0	0	0	0	0	0	0	0	0	0	0	0	0	0	0	99.61	0	0	0	0	0	0	0	0	0	0	0	0	0	0	0	0	0	0	0	99.81	0	0	0	0	0	0	0	0	0
IncQ1_1__HE654726	0	0	0	0	0	100	100	100	100	100	100	100	0	0	0	0	0	0	0	0	0	0	0	0	0	0	0	0	0	0	0	0	0	0	0	0	0	0	0	0	0	0	0	0	0	0	0	0	0
IncR_1__DQ449578	99.2	99.2	99.2	99.2	99.2	0	0	0	0	0	0	0	99.2	99.2	99.2	99.2	99.2	99.2	99.2	99.2	99.2	99.2	99.2	99.2	99.2	100	99.2	99.2	99.2	0	0	0	0	0	0	0	0	0	99.2	99.2	99.2	99.2	99.2	99.2	99.2	99.2	99.2	99.2	99.2
IncX1_1__EU370913	0	0	0	0	0	0	0	0	0	0	0	0	0	0	0	0	0	0	0	0	0	0	0	0	0	0	98.66	0	0	0	0	0	0	0	0	0	0	0	0	0	0	0	0	0	0	0	0	0	0
pENTAS02_1__CP003028	0	0	0	0	0	0	0	0	0	0	0	0	0	0	0	0	0	0	0	0	0	0	0	0	0	0	0	0	0	0	0	0	0	0	0	0	0	0	0	0	0	0	0	0	0	0	0	0	0
TOTAL	2.8935	2.8935	4.878	3.8935	3.8935	4.7816	4.7816	4.7816	4.7816	4.7816	4.7816	5.6677	2.8935	5.7291	2.8935	4.8435	2.8935	1.992	2.8935	3.8896	2.8935	6.76	2.8935	6.76	5.8359	3.8761	4.8366	2.8935	3.8794	1.9015	1.9015	1.9015	1.9015	1.9015	1.9015	1.9015	1.9015	1.9015	2.8935	4.8916	2.9193	4.8806	4.8806	5.6107	4.8806	1.992	3.9843	3.9843	3.8935
[truncated: 9 more columns]

## Sheet: S3 AMR
	AH-29	AH-9	AH10	AH11	AH12	BJ-A1040	BJK20	BJK22	BJK23	BJK6	BJK7	BJK8	FJ10	FJ11	FJ8	GD-KPC30	GD108	GD4	HA-74	HA-99	HA2-17	HN-26	HN34-1	HN34-2	HS11286	JM45	JXR113	JXR114	K11	K15	K22-1	K22-2	K28-1	K45	K47	K48	K49	K50	K6	KP41	KP6	SH-1	SH-16	SH-2	SH-9	SWU01	TR187	TR191	TR198
ARR-3_4_FM207631	0	0	99.19	0	0	0	0	0	0	0	0	0	0	0	0	0	0	0	0	0	0	0	0	0	0	0	0	0	99.18	0	0	0	0	0	0	0	0	0	0	99.19	0	0	0	0	0	0	0	0	0
QnrB4_1_DQ303921	0	0	0	0	0	0	0	0	0	0	0	0	0	0	0	0	0	0	0	0	0	0	0	0	0	0	0	0	0	0	0	0	0	0	0	0	0	0	0	0	0	0	0	0	0	0	0	0	0
QnrB6_3_EF523819	0	0	100	0	0	0	0	0	0	0	0	0	0	0	0	0	0	0	0	0	0	0	0	0	0	0	0	0	0	0	0	0	0	0	0	0	0	0	0	0	0	0	0	0	0	0	0	0	0
QnrS1_1_AB187515	0	0	0	0	0	0	0	0	0	0	0	0	0	0	0	100	0	0	0	100	0	0	0	0	0	0	100	0	0	0	0	0	0	0	0	0	0	0	0	0	0	0	0	100	0	0	0	0	0
aac(3)-IId_1_EU022314	0	0	0	0	0	99.88	99.88	99.88	99.88	99.88	99.88	99.88	0	99.88	0	99.88	0	0	0	0	0	99.88	0	99.88	99.86	0	0	0	0	0	0	0	0	0	0	0	0	0	0	0	0	0	0	0	0	0	0	0	0
aac(3)-IVa_1_X01385	0	0	0	0	0	0	0	0	0	0	0	0	0	0	0	0	0	0	0	0	0	0	0	0	0	0	99.87	0	0	0	0	0	0	0	0	0	0	0	0	0	0	0	0	0	0	0	0	0	0
aac(6)Ib-cr_1_DQ303918	0	0	100	0	0	0	0	0	0	0	0	0	0	0	0	0	0	0	0	0	0	0	0	0	0	0	0	0	100	0	0	0	0	0	0	0	0	0	0	100	0	0	0	0	0	0	0	0	0
aadA16_1_EU675686	0	0	99.65	0	0	0	0	0	0	0	0	0	0	0	0	0	0	0	0	0	0	0	0	0	0	0	0	0	0	0	0	0	0	0	0	0	0	0	0	99.65	0	0	0	0	0	0	0	0	0
aadA2_2_JQ364967	99.75	99.75	99.75	99.75	99.75	100	100	100	100	100	100	100	99.75	99.87	99.75	99.75	99.75	99.75	99.75	99.75	99.75	99.75	99.75	99.75	100	100	0	0	99.75	99.75	99.75	99.75	99.75	99.75	99.75	99.75	99.75	99.75	99.75	99.75	99.75	0	0	99.75	0	99.75	99.75	99.75	99.75
aadA5_1_AF137361	0	0	0	0	0	0	0	0	0	0	0	0	0	0	0	0	0	0	0	0	0	100	0	100	0	0	0	0	0	0	0	0	0	0	0	0	0	0	0	0	0	0	0	0	0	0	0	0	0
aadB_1_JN119852	0	0	0	0	0	0	0	0	0	0	0	0	100	100	100	0	0	0	0	0	0	0	0	0	0	0	0	0	0	0	0	0	0	0	0	0	0	0	0	0	0	0	0	0	0	100	0	0	0
aph(3)-Ia_1_V00359	0	0	0	0	0	0	0	0	0	0	0	0	0	0	0	100	0	0	0	0	0	0	0	0	0	100	0	0	0	0	0	0	0	0	0	0	0	0	0	0	0	0	0	0	0	0	0	0	0
aph(3)-Ic_1_X62115	0	0	0	0	0	100	100	100	100	0	100	100	0	0	0	0	0	0	0	0	0	0	0	0	0	0	0	0	0	0	0	0	0	0	0	0	0	0	0	0	0	0	0	0	0	0	0	0	0
aph(4)-Ia_1_V01499	0	0	0	0	0	0	0	0	0	0	0	0	0	0	0	0	0	0	0	0	0	0	0	0	0	0	100	0	0	0	0	0	0	0	0	0	0	0	0	0	0	0	0	0	0	0	0	0	0
armA_1_AY220558	0	0	0	0	0	0	100	100	100	100	100	100	0	0	0	0	0	0	0	0	0	0	0	0	0	0	0	0	0	0	0	0	0	0	0	0	0	0	0	0	0	0	0	0	0	0	0	0	0
blaCTX-M-14_1_AF252622	0	0	0	0	0	0	0	0	0	0	0	0	0	0	0	100	0	0	0	0	0	0	0	0	100	0	0	0	0	0	0	0	0	0	0	0	0	0	0	0	0	0	0	0	0	0	0	0	0
blaCTX-M-24_2_EF570050	0	0	0	0	0	0	0	0	0	0	0	0	0	0	0	0	0	0	0	0	0	0	0	0	0	100	0	0	0	0	0	0	0	0	0	0	0	0	0	0	0	0	0	0	0	0	0	0	0
blaCTX-M-3_2_EF437434	0	0	0	0	0	100	100	100	100	100	100	100	0	0	0	0	0	0	0	0	0	0	0	0	0	0	0	0	0	0	0	0	0	0	0	0	0	0	0	0	0	0	0	0	0	0	0	0	0
blaCTX-M-55_2_GQ456159	0	0	0	0	0	0	0	0	0	0	0	0	0	0	0	0	0	0	0	0	0	0	0	0	0	0	0	0	0	0	0	0	0	0	0	0	0	0	0	0	0	0	0	0	0	0	0	0	0
blaCTX-M-65_2_GQ456158	100	100	0	100	100	0	0	0	0	0	0	0	100	0	99.89	0	100	100	100	100	0	0	100	0	0	0	100	100	100	100	100	100	100	100	100	100	100	100	100	100	100	100	100	100	100	100	0	0	0
blaDHA-1_1_Y16410	0	0	0	0	0	0	0	0	0	0	0	0	0	0	0	0	0	0	0	0	0	0	0	0	0	0	0	0	0	0	0	0	0	0	0	0	0	0	0	0	0	0	0	0	0	0	0	0	0
blaKPC-2_1_AY034847	100	100	100	100	100	100	100	100	100	100	100	100	100	99.89	100	100	100	100	100	100	100	100	100	100	100	100	100	100	100	100	100	100	100	100	100	100	100	100	100	100	100	100	100	100	100	100	100	100	100
blaNDM-1_1_FN396876	0	0	0	0	0	0	0	0	0	0	0	0	0	0	0	99.19	0	0	0	100	0	0	0	0	0	0	0	0	0	0	0	0	0	0	0	0	0	0	0	0	0	0	0	0	0	0	0	0	0
blaOXA-1_1_J02967	0	0	0	0	0	0	0	0	0	0	0	0	0	0	0	0	0	0	0	0	0	0	0	0	0	0	0	0	100	0	0	0	0	0	0	0	0	0	0	0	0	0	0	0	0	0	0	0	0
blaSHV-11_2_HM751098	100	100	0	100	100	100	100	100	100	100	100	100	0	0	0	0	0	0	0	0	0	0	0	0	100	100	100	100	100	0	0	0	0	0	0	0	0	0	100	0	0	100	100	0	100	100	0	0	0
blaSHV-11_7_GQ407109	0	0	99.88	0	0	0	0	0	0	0	0	0	0	0	0	0	0	0	0	0	0	0	0	0	0	0	0	0	0	0	0	0	0	0	0	0	0	0	0	0	0	0	0	0	0	0	0	0	0
blaSHV-11_8_GQ387358	0	0	0	0	0	0	0	0	0	0	0	0	0	0	0	0	0	0	0	0	0	0	100	0	0	0	0	0	0	0	0	0	0	0	0	0	0	0	0	0	0	0	0	0	0	0	0	0	0
blaSHV-12_1_AF462395	0	0	0	0	0	0	0	0	0	0	0	0	100	100	100	99.88	100	100	100	100	100	100	0	100	0	0	0	0	0	0	100	100	100	0	0	0	100	0	0	100	100	0	0	100	0	100	0	0	0
blaSHV-155_1_JX121122	0	0	0	0	0	0	0	0	0	0	0	0	0	0	0	0	0	0	0	0	0	0	0	0	0	0	0	0	0	100	0	0	0	100	100	100	0	100	0	0	0	0	0	0	0	0	0	0	0
blaTEM-1B_1_JF910132	100	100	0	100	100	100	100	100	100	100	100	100	100	0	100	100	100	100	100	100	100	100	100	100	0	100	100	100	100	100	100	100	100	100	100	100	100	100	100	100	100	100	100	100	100	100	0	0	0
blaTEM-1C_5_FJ560503	0	0	0	0	0	0	0	0	0	0	0	0	0	0	0	0	0	0	0	0	0	0	0	0	99.88	0	0	0	0	0	0	0	0	0	0	0	0	0	0	0	0	0	0	0	0	0	0	0	0
blaVEB-3_1_AY536519	0	0	0	0	0	0	0	0	0	0	0	0	0	0	0	0	0	0	0	0	0	0	0	0	0	100	0	0	0	0	0	0	0	0	0	0	0	0	0	0	0	0	0	0	0	0	0	0	0
catA1_1_V00622	0	0	0	0	0	0	0	0	0	0	0	0	0	0	0	0	0	0	0	0	0	0	0	0	0	99.85	0	0	0	0	0	0	0	0	0	0	0	0	0	0	0	0	0	0	0	0	0	0	0
catA2_1_X53796	0	0	0	0	0	0	0	0	0	0	0	0	96.11	96.11	96.11	96.11	96.11	96.11	96.11	96.11	96.11	0	96.11	0	0	0	0	0	96.11	0	0	0	0	0	0	0	0	0	96.11	96.11	96.11	96.11	96.11	96.11	96.11	0	96.11	96.11	96.11
catB3_1_AJ009818	0	0	0	0	0	0	0	0	0	0	0	0	0	0	0	0	0	0	0	0	0	0	0	0	0	0	0	0	99.84	0	0	0	0	0	0	0	0	0	0	0	0	0	0	0	0	0	0	0	0
cmlA1_2_AB212941	0	0	0	0	0	0	0	0	0	0	0	0	98.33	98.33	98.33	0	0	0	0	0	0	0	0	0	0	0	0	0	0	0	0	0	0	0	0	0	0	0	0	0	0	0	0	0	0	98.33	0	0	0
dfrA12_1_AB571791	0	0	0	0	0	0	0	0	0	0	0	0	0	100	0	0	0	0	0	0	0	0	0	0	99.8	100	0	0	0	0	0	0	0	0	0	0	0	0	0	0	0	0	0	0	0	0	0	0	0
dfrA14_1_DQ388123	0	0	0	0	0	0	0	0	0	0	0	0	0	0	0	0	0	0	0	99.59	0	0	0	0	0	0	99.59	0	0	0	0	0	0	0	0	0	0	0	0	0	0	0	0	99.59	0	0	0	0	0
dfrA17_1_FJ460238	0	0	0	0	0	0	0	0	0	0	0	0	0	0	0	0	0	0	0	0	0	100	0	100	0	0	0	0	0	0	0	0	0	0	0	0	0	0	0	0	0	0	0	0	0	0	0	0	0
dfrA1_1_X00926	0	0	0	0	0	0	0	0	0	0	0	0	0	0	0	100	0	0	0	0	0	0	0	0	0	0	0	0	0	0	0	0	0	0	0	0	0	0	0	0	0	0	0	0	0	0	0	0	0
dfrA25_1_DQ267940	0	0	0	0	0	0	100	100	100	100	100	100	0	0	0	0	0	0	0	0	0	0	0	0	0	0	0	0	0	0	0	0	0	0	0	0	0	0	0	0	0	0	0	0	0	0	0	0	0
dfrA27_1_FJ459817	0	0	100	0	0	0	0	0	0	0	0	0	0	0	0	0	0	0	0	0	0	0	0	0	0	0	0	0	0	0	0	0	0	0	0	0	0	0	0	100	0	0	0	0	0	0	0	0	0
floR_2_AF118107	0	0	0	0	0	0	0	0	0	0	0	0	0	0	0	0	0	0	0	0	0	0	0	0	88.56	88.56	98.19	0	0	0	0	0	0	0	0	0	0	0	0	0	0	0	0	0	0	0	0	0	0
fosA_14_AB522970	100	100	0	100	100	0	0	0	0	0	0	0	100	100	100	100	100	100	100	0	0	0	100	0	0	0	100	100	100	100	100	100	100	100	100	100	100	100	100	100	100	100	100	100	100	0	0	0	0
fosA_3_NZ_ACWO01000079	99.27	99.27	99.27	99.27	99.27	99.27	99.27	99.27	99.27	99.27	99.27	99.27	99.27	99.27	99.27	99.27	99.27	99.27	99.27	99.27	99.27	99.27	99.27	99.27	99.27	99.27	99.27	99.27	99.27	99.27	99.27	99.27	99.27	99.27	99.27	99.27	99.27	99.27	99.27	99.27	99.27	99.27	99.27	99.27	99.27	99.27	99.27	99.27	99.27
mph(A)_2_U36578	0	0	0	0	0	99.67	99.67	99.67	99.67	99.67	99.67	99.67	0	0	0	99.67	0	0	0	0	0	99.67	0	99.67	0	99.67	0	0	0	0	0	0	0	0	0	0	0	0	0	0	0	0	0	0	0	0	0	0	0
mph(E)_5_DQ839391	0	0	0	0	0	100	100	100	100	100	100	100	0	0	0	0	0	0	0	0	0	0	0	0	0	0	0	0	0	0	0	0	0	0	0	0	0	0	0	0	0	0	0	0	0	0	0	0	0
msr(E)_4_EU294228	0	0	0	0	0	100	100	100	100	100	100	100	0	0	0	0	0	0	0	0	0	0	0	0	0	0	0	0	0	0	0	0	0	0	0	0	0	0	0	0	0	0	0	0	0	0	0	0	0
oqxA_1_EU370913	100	100	100	100	100	0	0	0	0	0	0	0	0	0	0	100	0	100	100	100	100	100	100	100	0	100	100	0	100	100	100	100	100	100	100	100	100	100	100	100	100	100	100	0	100	0	0	0	0
oqxB_1_EU370913	100	100	100	100	100	0	0	0	0	0	0	0	0	0	0	100	0	100	100	100	100	100	100	100	0	100	100	0	100	100	100	100	100	100	100	100	100	100	100	100	100	100	100	0	100	0	0	0	0
rmtB_1_AB103506	100	100	100	100	100	0	0	0	0	0	0	0	100	0	100	100	100	100	100	100	100	0	100	0	100	100	100	100	100	100	100	100	100	100	100	100	100	100	100	100	100	100	100	100	100	100	0	0	0
strA_1_M96392	0	0	0	0	0	0	0	0	0	0	0	0	100	100	100	0	0	0	0	0	0	0	0	0	0	0	0	0	0	0	0	0	0	0	0	0	0	0	0	0	0	0	0	0	0	0	0	0	0
strA_4_AF321551	0	0	0	0	0	100	100	100	100	100	100	100	0	0	0	0	0	0	0	0	0	100	0	100	100	0	0	0	0	0	0	0	0	0	0	0	0	0	0	0	0	0	0	0	0	0	0	0	0
strB_1_M96392	0	0	0	0	0	100	100	100	100	100	100	100	100	100	100	0	0	0	0	0	0	99.88	0	99.88	100	0	100	0	0	0	0	0	0	0	0	0	0	0	0	0	0	0	0	0	0	0	0	0	0
sul1_2_CP002151	0	0	0	0	0	100	100	100	100	100	100	100	0	99.89	0	100	0	0	0	0	0	0	0	0	0	100	0	0	0	0	0	0	0	0	0	0	0	0	0	100	0	0	0	0	0	99.89	0	0	0
sul2_14_AJ514834	0	0	0	0	0	0	0	0	0	0	100	100	0	0	0	0	0	0	0	0	0	0	0	0	0	0	0	0	0	0	0	0	0	0	0	0	0	0	0	0	0	0	0	0	0	0	0	0	0
sul2_2_GQ421466	0	0	100	0	0	0	0	0	0	0	0	0	0	0	0	0	0	0	0	0	0	100	0	100	100	0	0	0	0	0	0	0	0	0	0	0	0	0	0	0	0	0	0	100	0	0	0	0	0
sul2_6_FN995456	0	0	0	0	0	100	100	100	100	100	0	0	0	0	0	0	0	0	0	0	0	0	0	0	0	0	0	0	0	0	0	0	0	0	0	0	0	0	0	0	0	0	0	0	0	0	0	0	0
sul3_2_AJ459418	0	0	0	0	0	0	0	0	0	0	0	0	0	0	0	0	0	0	0	0	0	0	0	0	0	0	100	0	0	0	0	0	0	0	0	0	0	0	0	0	0	0	0	0	0	0	0	0	0
tet(A)_3_AY196695	0	0	0	0	0	0	0	0	0	0	0	0	0	0	0	0	0	0	0	0	0	0	0	0	0	0	0	0	0	0	0	0	0	0	0	0	0	0	0	99.75	0	0	0	0	0	0	0	0	0
tet(A)_4_AJ517790	0	0	0	0	0	0	0	0	0	0	0	0	0	0	0	100	0	0	0	0	0	100	0	100	0	100	99.92	0	0	0	0	0	0	0	0	0	0	0	0	0	0	0	0	100	0	0	0	0	0
tet(G)_4_AF133140	0	0	0	0	0	0	0	0	0	0	0	0	0	0	0	0	0	0	0	0	0	0	0	0	100	100	0	0	0	0	0	0	0	0	0	0	0	0	0	0	0	0	0	0	0	0	0	0	0
total	9.9902	9.9902	12.9774	9.9902	9.9902	14.9882	16.9882	16.9882	16.9882	15.9882	16.9882	16.9882	12.9346	12.9324	12.9335	18.9375	8.9513	10.9513	10.9513	12.9472	8.9513	14.9845	10.9513	14.9845	13.8737	17.8735	16.9684	6.9927	14.9415	9.9902	9.9902	9.9902	9.9902	9.9902	9.9902	9.9902	9.9902	9.9902	10.9513	16.9372	10.9513	9.9538	9.9538	12.9472	9.9538	10.9724	3.9513	3.9513	3.9513
[truncated: 10 more columns]

## Sheet: S4
strain	ST	aerobactin	salmochelin	hypermucoidy	gapA	infB	mdh	pgi	phoE	rpoB	tonB	ybtS	ybtX	ybtQ	ybtP	ybtA	irp2	irp1	ybtU	ybtT	ybtE	fyuA
AH10	ST11	-	-	-	3	3	1	1	1	1	4	5*	11	6	5	1	60	65	9	5	5	11
AH11	ST11	-	-	-	3	3	1	1	1	1	4	5*	11	6	5*	1	60	65	9	5	5	11
AH12	ST11	-	-	-	3	3	1	1	1	1	4	5*	11	6	5*	1	60	65	9	5	5	11
AH-29	ST11	-	-	-	3	3	1	1	1	1	4	5*	11	6	5	1	60	65	9	5	5	11
AH-9	ST11	-	-	-	3	3	1	1	1	1	4	5*	11	6	5	1	60	65	9	5	5	11
BJ-A1040	ST11	-	-	-	3	3	1	1	1	1	4	5*	11	6	5	1	60	65	9	5	5	11
BJK20	ST11	-	-	-	3	3	1	1	1	1	4	5*	11	6	5	1	60	65	9	5	5	11
BJK22	ST11	-	-	-	3	3	1	1	1	1	4	5*	11	6	5	1	60	65	9	5	5	11
BJK23	ST11	-	-	-	3	3	1	1	1	1	4	5*	11	6	5	1	60	65	9	5	5	11
BJK6	ST11	-	-	-	3	3	1	1	1	1	4	5*	11	6	5	1	60	65	9	5	5	11
BJK7	ST11	-	-	-	3	3	1	1	1	1	4	5*	11	6	5	1	60	65	9	5	5	11
BJK8	ST11	-	-	-	3	3	1	1	1	1	4	5*	11	6	5	1	60	65	9	5	5	11
FJ10	ST11	-	-	-	3	3	1	1	1	1	4	5*	11	6	5	1	60	65	9	5	5	11
FJ11	ST11	-	-	-	3	3	1	1	1	1	4	5*	11	6	5	1	60	65	9	5	5	11
FJ8	ST11	-	-	-	3	3	1	1	1	1	4	5*	11	6	5	1	60	65	9	5	5	11
GD108	ST11	-	-	-	3	3	1	1	1	1	4	5*	11	6	5	1	60	65	9	5	5	11
GD4	ST11	-	-	-	3	3	1	1	1	1	4	0	0	6	5	1	60	65	9	5	5	0
GD-KPC30	ST11	-	-	-	3	3	1	1	1	1	4	0	0	6	5	1	60	65	9	5	5	0
HA2-17	ST11	-	-	-	3	3	1	1	1	1	4	5*	11	6	5	1	60	65	9	5	5	11
HA-74	ST11	-	-	-	3	3	1	1	1	1	4	5*	11	6	5	1	60	65	9	5	5	11
HA-99	ST11	-	-	-	3	3	1	1	1	1	4	5*	11	6	5	1	60	65	9	5	5	11
HN-26	ST11	iucABCD	-	rmpA	3	3	1	1	1	1	4	5*	11	6	5	1	60	65	9	5	5	11
HN34-1	ST11	-	-	-	3	3	1	1	1	1	4	5*	11	6	5	1	60	65	9	5	5	11
HN34-2	ST11	iucABCD	-	rmpA	3	3	1	1	1	1	4	5*	11	6	5	1	60	65	9	5	5	11
HS11286	ST11	-	-	-	3	3	1	1	1	1	4	14	11	14	5	9	22	19	10	5	11	11
JM45	ST11	-	-	-	3	3	1	1	1	1	4	-	-	-	-	-	-	-	-	-	-	-
JXR113	ST11	-	-	-	3	3	1	1	1	1	4	5*	11	6	5	1	60	65	9	5	5	11
JXR114	ST11	-	-	-	3	3	1	1	1	1	4	5*	11	6	5	1	60	65	9	5	5	11
K11	ST11	-	-	-	3	3	1	1	1	1	4	5*	11	6	5	1	60	65	9	5	5	11
K15	ST11	-	-	-	3	3	1	1	1	1	4	5*	11	6	5	1	60	65	9	5	5	11
K22-1	ST11	-	-	-	3	3	1	1	1	1	4	5*	11	6	5	1	60	65	9	5	5*	11
K22-2	ST11	-	-	-	3	3	1	1	1	1	4	5*	11	6	5	1	60	65	9	5	5*	11
K28-1	ST11	-	-	-	3	3	1	1	1	1	4	5*	11	6	5	1	60	65	9	5	5	11
K45	ST11	-	-	-	3	3	1	1	1	1	4	5*	11	6	5	1	60	65	9	5	5	11
K47	ST11	-	-	-	3	3	1	1	1	1	4	5*	11	6	5	1	60	65	9	5	5	11
K48	ST11	-	-	-	3	3	1	1	1	1	4	5*	11	6	5	1	60	65	9	5	5	11
K49	ST11	-	-	-	3	3	1	1	1	1	4	5*	11	6	5	1	60	65	9	5	5*	11
K50	ST11	-	-	-	3	3	1	1	1	1	4	5*	11	6	5	1	60	65	9	5	5	11
K6	ST11	-	-	-	3	3	1	1	1	1	4	5*	11	6	5	1	60	65	9	5	5	11
kp10	ST11	-	-	-	3	3	1	1	1	1	4	4	4	56	4*	1	135	137*	2	4	4	60
KP41	ST11	-	-	-	3	3	1	1	1	1	4	5*	11	6	5	1	60	65	9	5	5	11
KP6	ST11	-	-	-	3	3	1	1	1	1	4	5*	11	6	5	1	60	65	9	5	5	11
SH-16	ST11	iucABCD	iroCDN	rmpA	3	3	1	1	1	1	4	5*	11	6	5	1	60	65	9	5	5	11
SH-1	ST11	iucABCD	iroCDN	rmpA	3	3	1	1	1	1	4	5*	11	6	5	1	60	65	9	5	5	11
SH-2	ST11	iucABCD	-	rmpA	3	3	1	1	1	1	4	5*	11	6	5	1	60	65	9	5	5	11
SH-9	ST11	iucABCD	iroCDN	rmpA	3	3	1	1	1	1	4	5*	11	6	5	1	60	65	9	5	5	11
SWU01	ST11	-	-	-	3	3	1	1	1	1	4	0	11	6	5	1	60	65	9	5	5	0
TR187	ST11	-	-	-	3	3	1	1	1	1	4	5*	11	6	5	1	60	65	9	5	5	11
TR191	ST11	-	-	-	3	3	1	1	1	1	4	5*	11	6	5	1	60	65	9	5	5	11
TR198	ST11	-	-	-	3	3	1	1	1	1	4	5*	11	6	5	1	60	65	9	5	5	11
TR200	ST11	-	-	-	3	3	1	1	1	1	4	5*	11	6	5	1	60	65	9	5	5	11
TR262	ST11	-	-	-	3	3	1	1	1	1	4	5*	11	6	5	1	60	65	9	5	5	11
TRqt-37	ST11	-	-	-	3	3	1	1	1	1	4	5*	11	6	5	1	60	65	9	5	5	11
TRqt-41	ST11	-	-	-	3	3	1	1	1	1	4	5*	11	6	5	1	60	65	9	5	5	11
TRqt-49	ST11	-	-	-	3	3	1	1	1	1	4	5*	11	6	5	1	60	65	9	5	5	11
WCHKP649	ST11	-	-	-	3	3	1	1	1	1	4	5*	11	6	5	1	60	65	9	5	5	11
XJ126	ST11	-	-	-	3	3	1	1	1	1	4	0	11	6	5	1	60	65	9	5	5	0
XL-1	ST11	-	-	-	3	3	1	1	1	1	4	16	12	4	3	3	35	33	3	10	9	2
